# Supplementary material for: Crystal structure of the mixed-metal tris­ulfide BaCu1/3Ta2/3S3
Source: Acta Crystallogr E Crystallogr Commun. 2017 Apr 18;73(Pt 5):713–5. doi: 10.1107/S2056989017005266 (PMC5418790; doi:10.1107/S2056989017005266)
Supplement: Supplementary file 1 [file e-73-00713-sup1.cif]

##############################################################################
#                                                                            #
# This CIF contains the data in a paper accepted for publication in          #
# Acta Crystallographica Section E. It conforms to the requirements of       #
# Notes for Authors for Acta Crystallographica Section E, and has been       #
# peer reviewed under the auspices of the IUCr Commission on Journals.       #
#                                                                            #
# Full details of the Crystallographic Information File format               #
# are given in the paper "The Crystallographic Information File (CIF):       #
# a New Standard Archive File for Crystallography" by S. R. Hall, F. H.      #
# Allen and I. D. Brown [Acta Cryst. (1991), A47, 655-685].                  #
#                                                                            #
# The current version of the core CIF dictionary is obtainable from          #
# ftp://ftp.iucr.org/pub/cif_core.dic.                                       #
#                                                                            #
# Software is freely available for graphical display of the structure(s)     #
# in this CIF. For information consult the CIF software page                 #
# http://www.iucr.org/resources/cif/software.                                #
#                                                                            #
# This file may be used for bona fide research purposes within the           #
# scientific community so long as proper attribution is given to the journal # 
# article from which it was obtained.                                        #
#                                                                            #
##############################################################################
data_global
_audit_creation_method     'APEX3 v2016.1-0'
_journal_date_recd_electronic     2017-01-17
_journal_date_accepted     2017-04-06
_journal_name_full     'Acta Crystallographica, Section E'
_journal_year     2017
_journal_volume     73
_journal_issue      5
_journal_page_first     713
_journal_page_last     715
_journal_paper_category     GI
_journal_paper_doi     10.1107/S2056989017005266
_journal_coeditor_code     WM5362
_publ_contact_author_name     'Fuqiang Huang'
_publ_contact_author_address
;
;
_publ_contact_author_email     'huangfq@mail.sic.ac.cn, czheng@niu.edu'
_publ_contact_author_fax     ?
_publ_contact_author_phone     ?
_publ_section_title
;
Crystal structure of the mixed-metal trisulfide BaCu~1/3~Ta~2/3~S~3~
;
loop_
    _publ_author_name
    _publ_author_footnote
    _publ_author_address
    'Bu, Kejun' .
;
State Key Laboratory of High Performance Ceramics and Superfine Microstructure,
Shanghai Institute of Ceramics, Chinese Academy of Sciences, Shanghai 200050,
People's Republic of China
;
    'He, Jianqiao' .
;
State Key Laboratory of High Performance Ceramics and Superfine Microstructure,
Shanghai Institute of Ceramics, Chinese Academy of Sciences, Shanghai 200050,
People's Republic of China
;
    'Wang, Dong' .
;
School of Materials Science and Engineering, Shanghai University, Shangda Road
No. 99, Shanghai 200444,
People's Republic of China
;
    'Zheng, Chong' .
;
Department of Chemistry and Biochemistry, Northern Illinois University,
USA
;
    'Huang, Fuqiang' .
;
State Key Laboratory of High Performance Ceramics and Superfine Microstructure,
Shanghai Institute of Ceramics, Chinese Academy of Sciences, Shanghai 200050,
People's Republic of China
;
_publ_section_synopsis
;
In the structure of BaCu~1/3~Ta~2/3~S~3~, the Cu and Ta atoms are
occupationally disordered on the same site in a ratio of 1/3:2/3.
;
data_I
_chemical_name_systematic
;
Barium copper(II) tantalum(V) trisulfide
;
_chemical_name_common     ?
_chemical_formula_moiety     'Cu0.33 S3 Ta0.67, 1(Ba)'
_chemical_formula_sum     'Ba Cu0.34 S3 Ta0.66'
_chemical_formula_structural     'Ba Cu0.33 Ta0.67 S3'
_chemical_formula_iupac     'Ba Cu0.33 Ta0.67 S3'
_chemical_formula_weight     375.14
_chemical_melting_point     ?
_space_group_crystal_system     hexagonal
_space_group_name_H-M_alt     'P 63/m m c'
_space_group_name_Hall     '-P 6c 2c'
loop_
    _space_group_symop_operation_xyz
    'x, y, z'
    '-y, x-y, z'
    '-x+y, -x, z'
    '-x, -y, z+1/2'
    'y, -x+y, z+1/2'
    'x-y, x, z+1/2'
    'y, x, -z'
    'x-y, -y, -z'
    '-x, -x+y, -z'
    '-y, -x, -z+1/2'
    '-x+y, y, -z+1/2'
    'x, x-y, -z+1/2'
    '-x, -y, -z'
    'y, -x+y, -z'
    'x-y, x, -z'
    'x, y, -z-1/2'
    '-y, x-y, -z-1/2'
    '-x+y, -x, -z-1/2'
    '-y, -x, z'
    '-x+y, y, z'
    'x, x-y, z'
    'y, x, z-1/2'
    'x-y, -y, z-1/2'
    '-x, -x+y, z-1/2'
_cell_length_a     6.8350(6)
_cell_length_b     6.8350(6)
_cell_length_c     5.8318(5)
_cell_angle_alpha     90
_cell_angle_beta     90
_cell_angle_gamma     120
_cell_volume     235.94(5)
_cell_formula_units_Z     2
_cell_measurement_reflns_used     1738
_cell_measurement_theta_min     3.4418
_cell_measurement_theta_max     25.9246
_cell_measurement_temperature     297(2)
_exptl_crystal_description     plate
_exptl_crystal_colour     black
_exptl_crystal_size_max     0.037
_exptl_crystal_size_mid     0.030
_exptl_crystal_size_min     0.006
_exptl_crystal_density_diffrn     5.280
_exptl_crystal_density_meas     ?
_exptl_crystal_density_method     'not measured'
_exptl_crystal_F_000     325
_exptl_absorpt_coefficient_mu     26.336
_exptl_absorpt_correction_type     multi-scan
_exptl_absorpt_process_details
;
(<i>SADABS</i>; Bruker, 2015)
;
_exptl_absorpt_correction_T_min     0.44
_exptl_absorpt_correction_T_max     0.86
_exptl_special_details
;
;
_diffrn_ambient_temperature     297(2)
_diffrn_radiation_type     MoK\a
_diffrn_radiation_wavelength     0.71073
_diffrn_radiation_monochromator     ?
_diffrn_measurement_device_type     'Bruker D8 QUEST'
_diffrn_measurement_method     'phi and omega scans'
_diffrn_detector_area_resol_mean     10.4167
_diffrn_reflns_number     4312
_diffrn_reflns_av_R_equivalents     0.0424
_diffrn_reflns_theta_min     3.44
_diffrn_reflns_theta_max     27.28
_diffrn_reflns_theta_full     27.28
_diffrn_measured_fraction_theta_max     1.000
_diffrn_measured_fraction_theta_full     1.000
_diffrn_reflns_limit_h_min     -8
_diffrn_reflns_limit_h_max     8
_diffrn_reflns_limit_k_min     -8
_diffrn_reflns_limit_k_max     8
_diffrn_reflns_limit_l_min     -7
_diffrn_reflns_limit_l_max     6
_refine_special_details
;
;
_reflns_number_total     125
_reflns_number_gt     106
_reflns_threshold_expression     'I > 2\s(I)'
_refine_ls_structure_factor_coef     Fsqd
_refine_ls_matrix_type     full
_refine_ls_R_factor_all     0.0507
_refine_ls_R_factor_gt     0.0425
_refine_ls_wR_factor_gt     0.1071
_refine_ls_wR_factor_ref     0.1126
_refine_ls_goodness_of_fit_ref     1.248
_refine_ls_restrained_S_all     1.238
_refine_ls_number_reflns     125
_refine_ls_number_parameters     11
_refine_ls_number_restraints     2
_refine_ls_number_constraints     ?
_refine_ls_hydrogen_treatment     ?
_refine_ls_weighting_scheme     calc
_refine_ls_weighting_details
              'w=1/[\s^2^(Fo^2^)+(0.0503P)^2^+4.8137P] where P=(Fo^2^+2Fc^2^)/3'
_atom_sites_solution_hydrogens     ?
_atom_sites_solution_primary     ?
_atom_sites_solution_secondary     ?
_refine_ls_shift/su_max     0.000
_refine_ls_shift/su_mean     0.000
_refine_diff_density_max     1.498
_refine_diff_density_min     -1.504
_refine_ls_extinction_method     none
_refine_ls_extinction_coef     ?
loop_
    _atom_type_symbol
    _atom_type_description
    _atom_type_scat_dispersion_real
    _atom_type_scat_dispersion_imag
    _atom_type_scat_source
    Ba Ba -0.3244 2.2819 'International Tables Vol C Tables 4.2.6.8 and 6.1.1.4'
    Cu Cu 0.3201 1.2651 'International Tables Vol C Tables 4.2.6.8 and 6.1.1.4'
    S S 0.1246 0.1234 'International Tables Vol C Tables 4.2.6.8 and 6.1.1.4'
    Ta Ta -0.7052 6.5227 'International Tables Vol C Tables 4.2.6.8 and 6.1.1.4'
_computing_data_collection
;
APEX3 (Bruker, 2015)
;
_computing_cell_refinement
;
SAINT (Bruker, 2015)
;
_computing_data_reduction
;
SAINT (Bruker, 2015)
;
_computing_structure_solution
;
SHELXT (Sheldrick, 2015<i>a</i>)
;
_computing_structure_refinement
;
<i>SHELXL2014/7</i> (Sheldrick, 2015<i>b</i>)
;
_computing_molecular_graphics
;
DIAMOND (Brandenburg, 2007)
;
_computing_publication_material
;
publCIF (Westrip, 2010)
;
loop_
    _atom_site_type_symbol
    _atom_site_label
    _atom_site_fract_x
    _atom_site_fract_y
    _atom_site_fract_z
    _atom_site_U_iso_or_equiv
    _atom_site_adp_type
    _atom_site_calc_flag
    _atom_site_occupancy
    _atom_site_disorder_assembly
    _atom_site_disorder_group
    Ba Ba 0.6667 0.3333 0.75 0.0341(7) Uani d 1.0 . .
    Ta Ta 0 0 0.5 0.0707(12) Uani d 0.6666(8) . .
    Cu Cu 0 0 0.5 0.0707(12) Uani d 0.3334(18) . .
    S S 0.1689(4) 0.3378(8) 0.75 0.0449(15) Uani d 1.0 . .
loop_
    _atom_site_aniso_label
    _atom_site_aniso_U_11
    _atom_site_aniso_U_22
    _atom_site_aniso_U_33
    _atom_site_aniso_U_12
    _atom_site_aniso_U_13
    _atom_site_aniso_U_23
    Ba 0.0246(7) 0.0246(7) 0.0529(13) 0.0123(4) 0 0
    Ta 0.0306(8) 0.0306(8) 0.151(3) 0.0153(4) 0 0
    Cu 0.0306(8) 0.0306(8) 0.151(3) 0.0153(4) 0 0
    S 0.0217(18) 0.015(2) 0.096(4) 0.0074(10) 0 0
_geom_special_details
;
All esds (except the esd in the dihedral angle between two l.s. planes)
are estimated using the full covariance matrix.  The cell esds are taken
into account individually in the estimation of esds in distances, angles
and torsion angles; correlations between esds in cell parameters are only
used when they are defined by crystal symmetry.  An approximate (isotropic)
treatment of cell esds is used for estimating esds involving l.s. planes.
;
loop_
    _geom_bond_atom_site_label_1
    _geom_bond_atom_site_label_2
    _geom_bond_site_symmetry_2
    _geom_bond_distance
    _geom_bond_publ_flag
    Ba S 1_655 3.4176(3) ?
    Ba S 2_655 3.4176(3) ?
    Ba S 3 3.4176(3) ?
    Ba S 3_665 3.4176(3) ?
    Ba S . 3.4176(3) ?
    Ba S 2_665 3.4176(3) ?
    Ba S 13_667 3.506(3) ?
    Ba S 14_556 3.506(3) ?
    Ba S 14_557 3.506(3) ?
    Ba S 13_666 3.506(3) ?
    Ba S 15_657 3.506(3) ?
    Ba S 15_656 3.506(3) ?
    Ta S 15_556 2.475(4) ?
    Ta S 3 2.475(4) ?
    Ta S . 2.475(4) ?
    Ta S 13_556 2.475(4) ?
    Ta S 14_556 2.475(4) ?
    Ta S 2 2.475(4) ?
    Ta Ta 4 2.9159(3) ?
    Ta Cu 4_554 2.9159(3) ?
    Ta Cu 4 2.9159(3) ?
    Ta Ta 4_554 2.9159(3) ?
    S Cu 4 2.475(4) ?
    S Ta 4 2.475(4) ?
    S Ba 1_455 3.4176(3) ?
    S Ba 13_667 3.506(3) ?
    S Ba 13_666 3.506(3) ?
loop_
    _geom_angle_atom_site_label_1
    _geom_angle_atom_site_label_2
    _geom_angle_atom_site_label_3
    _geom_angle_site_symmetry_1
    _geom_angle_site_symmetry_3
    _geom_angle
    _geom_angle_publ_flag
    S Ba S 1_655 2_655 60.89(16) ?
    S Ba S 1_655 3 120.0010(10) ?
    S Ba S 2_655 3 59.11(17) ?
    S Ba S 1_655 3_665 59.11(17) ?
    S Ba S 2_655 3_665 120.0010(10) ?
    S Ba S 3 3_665 179.11(16) ?
    S Ba S 1_655 . 179.11(17) ?
    S Ba S 2_655 . 120.0000(10) ?
    S Ba S 3 . 60.89(17) ?
    S Ba S 3_665 . 119.9990(10) ?
    S Ba S 1_655 2_665 120.0000(10) ?
    S Ba S 2_655 2_665 179.11(17) ?
    S Ba S 3 2_665 119.9990(10) ?
    S Ba S 3_665 2_665 60.89(17) ?
    S Ba S . 2_665 59.11(17) ?
    S Ba S 1_655 13_667 89.75(5) ?
    S Ba S 2_655 13_667 118.88(3) ?
    S Ba S 3 13_667 118.88(3) ?
    S Ba S 3_665 13_667 61.40(8) ?
    S Ba S . 13_667 89.75(5) ?
    S Ba S 2_665 13_667 61.40(8) ?
    S Ba S 1_655 14_556 118.88(3) ?
    S Ba S 2_655 14_556 89.75(5) ?
    S Ba S 3 14_556 61.40(8) ?
    S Ba S 3_665 14_556 118.88(3) ?
    S Ba S . 14_556 61.40(8) ?
    S Ba S 2_665 14_556 89.75(5) ?
    S Ba S 13_667 14_556 147.76(6) ?
    S Ba S 1_655 14_557 118.88(3) ?
    S Ba S 2_655 14_557 89.75(5) ?
    S Ba S 3 14_557 61.40(8) ?
    S Ba S 3_665 14_557 118.88(3) ?
    S Ba S . 14_557 61.40(8) ?
    S Ba S 2_665 14_557 89.75(5) ?
    S Ba S 13_667 14_557 57.48(11) ?
    S Ba S 14_556 14_557 112.55(14) ?
    S Ba S 1_655 13_666 89.75(5) ?
    S Ba S 2_655 13_666 118.88(3) ?
    S Ba S 3 13_666 118.88(3) ?
    S Ba S 3_665 13_666 61.40(8) ?
    S Ba S . 13_666 89.75(5) ?
    S Ba S 2_665 13_666 61.40(8) ?
    S Ba S 13_667 13_666 112.55(14) ?
    S Ba S 14_556 13_666 57.48(11) ?
    S Ba S 14_557 13_666 147.76(6) ?
    S Ba S 1_655 15_657 61.40(8) ?
    S Ba S 2_655 15_657 61.40(8) ?
    S Ba S 3 15_657 89.75(5) ?
    S Ba S 3_665 15_657 89.75(5) ?
    S Ba S . 15_657 118.88(3) ?
    S Ba S 2_665 15_657 118.88(3) ?
    S Ba S 13_667 15_657 57.48(11) ?
    S Ba S 14_556 15_657 147.76(6) ?
    S Ba S 14_557 15_657 57.48(11) ?
    S Ba S 13_666 15_657 147.76(6) ?
    S Ba S 1_655 15_656 61.40(8) ?
    S Ba S 2_655 15_656 61.40(8) ?
    S Ba S 3 15_656 89.75(5) ?
    S Ba S 3_665 15_656 89.75(5) ?
    S Ba S . 15_656 118.88(3) ?
    S Ba S 2_665 15_656 118.88(3) ?
    S Ba S 13_667 15_656 147.76(6) ?
    S Ba S 14_556 15_656 57.48(11) ?
    S Ba S 14_557 15_656 147.76(6) ?
    S Ba S 13_666 15_656 57.48(11) ?
    S Ba S 15_657 15_656 112.55(13) ?
    S Ta S 15_556 3 180.0 ?
    S Ta S 15_556 . 91.18(10) ?
    S Ta S 3 . 88.82(10) ?
    S Ta S 15_556 13_556 88.82(10) ?
    S Ta S 3 13_556 91.18(10) ?
    S Ta S . 13_556 180.0 ?
    S Ta S 15_556 14_556 88.82(10) ?
    S Ta S 3 14_556 91.18(10) ?
    S Ta S . 14_556 91.18(10) ?
    S Ta S 13_556 14_556 88.82(10) ?
    S Ta S 15_556 2 91.18(10) ?
    S Ta S 3 2 88.82(10) ?
    S Ta S . 2 88.82(10) ?
    S Ta S 13_556 2 91.18(10) ?
    S Ta S 14_556 2 180.0 ?
    S Ta Ta 15_556 4 126.10(7) ?
    S Ta Ta 3 4 53.90(7) ?
    S Ta Ta . 4 53.90(7) ?
    S Ta Ta 13_556 4 126.10(7) ?
    S Ta Ta 14_556 4 126.10(7) ?
    S Ta Ta 2 4 53.90(7) ?
    S Ta Cu 15_556 4_554 53.90(7) ?
    S Ta Cu 3 4_554 126.10(7) ?
    S Ta Cu . 4_554 126.10(7) ?
    S Ta Cu 13_556 4_554 53.90(7) ?
    S Ta Cu 14_556 4_554 53.90(7) ?
    S Ta Cu 2 4_554 126.10(7) ?
    Ta Ta Cu 4 4_554 180.0 ?
    S Ta Cu 15_556 4 126.10(7) ?
    S Ta Cu 3 4 53.90(7) ?
    S Ta Cu . 4 53.90(7) ?
    S Ta Cu 13_556 4 126.10(7) ?
    S Ta Cu 14_556 4 126.10(7) ?
    S Ta Cu 2 4 53.90(7) ?
    Ta Ta Cu 4 4 0 ?
    Cu Ta Cu 4_554 4 180.0 ?
    S Ta Ta 15_556 4_554 53.90(7) ?
    S Ta Ta 3 4_554 126.10(7) ?
    S Ta Ta . 4_554 126.10(7) ?
    S Ta Ta 13_556 4_554 53.90(7) ?
    S Ta Ta 14_556 4_554 53.90(7) ?
    S Ta Ta 2 4_554 126.10(7) ?
    Ta Ta Ta 4 4_554 180.0 ?
    Cu Ta Ta 4_554 4_554 0 ?
    Cu Ta Ta 4 4_554 180.0 ?
    Ta S Cu . 4 72.2 ?
    Ta S Ta . 4 72.19(13) ?
    Cu S Ta 4 4 0 ?
    Ta S Ba . . 89.64(7) ?
    Cu S Ba 4 . 89.64(7) ?
    Ta S Ba 4 . 89.64(7) ?
    Ta S Ba . 1_455 89.64(7) ?
    Cu S Ba 4 1_455 89.64(7) ?
    Ta S Ba 4 1_455 89.64(7) ?
    Ba S Ba . 1_455 179.11(16) ?
    Ta S Ba . 13_667 159.82(13) ?
    Cu S Ba 4 13_667 87.629(7) ?
    Ta S Ba 4 13_667 87.629(7) ?
    Ba S Ba . 13_667 90.25(5) ?
    Ba S Ba 1_455 13_667 90.25(5) ?
    Ta S Ba . 13_666 87.629(7) ?
    Cu S Ba 4 13_666 159.82(13) ?
    Ta S Ba 4 13_666 159.82(13) ?
    Ba S Ba . 13_666 90.25(5) ?
    Ba S Ba 1_455 13_666 90.25(5) ?
    Ba S Ba 13_667 13_666 112.55(13) ?
_shelx_hkl_file
;
   1   0   0 1880.51   39.00
   1   0   0 1819.42   38.60
   0  -1   0 1848.02   39.30
   0  -1   0 1855.11   38.20
   0  -1   0 1864.51   40.00
   0  -1   0 1920.51   40.00
  -1   1   0 1720.13   40.10
  -1   1   0 1690.93   39.00
  -1   1   0 1791.42   41.10
   0   1   0 1815.02   38.10
  -1   0   0 1845.32   38.90
  -1   0   0 1763.82   38.50
   0   1   0 1831.52   39.10
   1  -1   0 1775.42   39.30
   1  -1   0 1799.12   38.10
   1  -1   0 1839.72   42.30
   1  -1   0 1824.02   40.20
   0   1   0 1831.52   40.10
   0   1   0 1816.52   39.40
   1  -2   0 8004.10  154.68
   1  -2   0 7753.82  153.48
  -2   1   0 7484.45  152.68
   1   1   0 7516.45  148.99
   1   1   0 7629.34  150.68
   1  -2   0 7640.64  149.29
   1   1   0 7689.73  152.28
  -1   2   0 7585.64  148.09
   2  -1   0 7464.85  150.48
  -1   2   0 7710.23  154.78
  -1   2   0 7757.32  153.48
   2  -1   0 7169.58  158.28
  -1  -1   0 7765.32  148.29
  -1  -1   0 7632.64  148.79
  -1  -1   0 7576.44  150.08
  -1   2   0 7732.33  149.79
  -1  -1   0 7756.52  152.48
   2   0   0   69.39    8.30
   2   0   0   52.79    6.80
   0  -2   0   70.59    8.80
   2   0   0   53.59    7.90
   0  -2   0   56.49    7.50
  -2   2   0   61.29    8.70
   0  -2   0   74.59    7.10
   0  -2   0   76.59    9.50
  -2   2   0   67.39    8.90
  -2   2   0   53.59    7.20
   2  -2   0   85.69   11.60
  -2   0   0   71.99    7.90
   2  -2   0   62.39    7.60
   2  -2   0   69.59    8.50
   0   2   0   68.99    8.10
   0   2   0   68.19    7.50
   0   2   0   81.09    9.90
   0   2   0   54.09    7.70
   2  -2   0   68.39    8.80
   2  -3   0  910.61   34.90
   2  -3   0  860.31   26.70
   2  -3   0  887.41   28.70
   1   2   0  901.31   30.70
   1   2   0  920.41   27.80
   1   2   0  859.51   30.00
   1   2   0  885.51   27.60
  -3   1   0  903.21   30.50
   2  -3   0  938.51   33.10
  -3   1   0  857.51   28.80
  -3   1   0  860.71   26.00
  -1  -2   0  912.41   27.70
  -2   3   0  896.51   29.20
  -1  -2   0  870.01   28.90
  -1  -2   0  882.51   28.70
  -1  -2   0  894.91   31.20
  -2   3   0  883.81   26.50
   3  -1   0  907.21   30.90
   3  -1   0  874.81   28.90
  -2   3   0  859.21   33.80
  -2   3   0  865.51   32.70
   1  -3   0  894.31   32.40
   2   1   0  900.91   28.40
   1  -3   0  903.91   27.90
   2   1   0  899.41   29.60
  -3   2   0  853.81   29.70
  -3   2   0  917.51   33.10
   1  -3   0  878.21   28.20
  -3   2   0  909.21   30.20
   1  -3   0  842.82   32.00
  -1   3   0  843.72   32.30
  -2  -1   0  911.71   26.10
  -1   3   0  866.91   27.50
  -1   3   0  916.71   28.50
   3  -2   0  890.41   33.60
  -2  -1   0  922.81   28.30
  -2  -1   0  939.81   29.10
   3  -2   0  928.51   30.50
  -1   3   0  918.41   31.90
   3  -2   0  887.91   28.50
   0  -3   0 5490.35  114.69
   3   0   0 5515.55  122.29
   0  -3   0 5084.59  125.19
   0  -3   0 5406.96  118.19
  -3   3   0 5398.06  123.19
   3   0   0 5311.57  116.19
  -3   3   0 5378.46  121.29
   3   0   0 5635.64  118.69
   0  -3   0 5501.35  119.39
  -3   3   0 5220.78  117.89
   0   3   0 5567.34  115.39
   0   3   0 5568.74  121.69
   0   3   0 5371.46  117.39
   3  -3   0 5471.75  114.19
   3  -3   0 5439.76  117.99
   3  -3   0 5461.45  127.39
   0   3   0 5565.04  117.59
  -3   0   0 5371.86  116.09
   3  -3   0 5503.45  119.89
  -3   0   0 5472.95  116.39
   1   3   0  557.34   24.70
   1   3   0  557.84   28.20
   1   3   0  567.34   27.80
   3  -4   0  539.25   23.30
  -4   1   0  560.74   25.90
  -4   1   0  549.85   22.20
   1   3   0  532.85   24.20
   3  -4   0  598.84   34.70
   3  -4   0  590.04   30.10
   3  -4   0  407.56   35.20
  -4   1   0  513.75   27.10
   4  -1   0  562.34   26.60
   4  -1   0  572.94   28.90
  -3   4   0  520.05   32.40
  -3   4   0  557.84   23.60
  -1  -3   0  528.75   25.90
  -1  -3   0  539.05   26.50
  -3   4   0  528.25   30.90
  -1  -3   0  508.35   27.60
  -3   4   0  540.75   26.30
  -1  -3   0  557.14   23.90
   2   2   0 9898.11  197.58
  -4   2   0 9722.03  200.18
   2   2   0 9649.43  200.58
   2  -4   0 9532.75  206.28
   2  -4   0 9999.00  206.98
   2   2   0 9967.30  203.78
  -4   2   0 9987.40  198.38
   2  -4   0 9759.02  196.08
  -4   2   0 9608.64  203.48
  -2   4   0 9851.41  204.88
  -2   4   0 9357.06  207.28
  -2   4   0 9820.92  195.08
  -2  -2   0 9941.21  198.88
  -2   4   0 9667.73  198.28
   4  -2   0 9860.91  205.78
   4  -2   0 9872.71  200.08
  -2  -2   0 8926.31  203.18
  -2  -2   0 9818.52  196.08
  -2  -2   0 9861.11  204.28
  -4   3   0  542.55   31.10
   3   1   0  519.95   25.40
  -4   3   0  586.94   28.20
  -4   3   0  585.64   29.50
   1  -4   0  566.24   29.80
   1  -4   0  554.04   24.80
   3   1   0  589.74   30.10
   3   1   0  541.45   26.50
   1  -4   0  544.45   26.30
   1  -4   0  576.54   31.10
   4  -3   0  534.25   27.00
  -3  -1   0  580.24   25.60
  -3  -1   0  543.15   24.90
  -1   4   0  552.44   24.90
  -1   4   0  563.34   31.10
  -3  -1   0  573.14   22.70
   4  -3   0  571.14   26.90
  -1   4   0  527.35   28.00
   4   0   0   18.90    9.90
   0  -4   0   24.60   12.50
  -4   4   0   40.10   10.20
   4   0   0   39.70   13.20
   0  -4   0   32.80   12.00
   0  -4   0   24.10   11.90
   0  -4   0   31.00    8.50
   4   0   0   30.70   13.80
  -4   4   0   22.60   13.00
  -4   4   0   33.60   15.00
   0   4   0   28.70   11.00
   4  -4   0   31.30   11.70
   4  -4   0   25.90   16.80
   4  -4   0   33.10   11.20
  -4   0   0   20.90    9.60
  -4   0   0   15.70   10.00
   0   4   0   26.80    9.00
   0   4   0    6.30    9.60
   0   4   0    8.40   11.20
   4  -4   0   28.50   11.90
   1   4   0 2595.34   70.89
   1   4   0 2644.64   74.89
   4  -5   0 2618.34   86.49
   4  -5   0 2614.14   67.49
  -5   1   0 2621.04   65.59
   1   4   0 2462.35   76.79
   1   4   0 2625.74   70.39
  -5   1   0 2523.25   73.09
  -5   1   0 2606.64   72.39
   4  -5   0 2537.65   76.69
   4  -5   0 2614.24   72.99
  -4   5   0 2509.35   79.39
   5  -1   0 2612.14   76.49
  -1  -4   0 2564.04   74.99
  -4   5   0 2578.64   73.79
  -4   5   0 2527.75   79.49
  -1  -4   0 2444.76   67.99
   5  -1   0 2506.15   76.19
  -1  -4   0 2569.44   76.59
   5  -1   0 2723.03   74.39
  -1  -4   0 2568.54   73.19
   3  -5   0  337.47   22.90
   3  -5   0  360.66   30.20
   3  -5   0  386.86   25.50
   3  -5   0  337.27   32.50
   2   3   0  377.66   28.00
   2   3   0  349.37   24.20
  -5   2   0  375.76   26.60
   2   3   0  310.27   26.10
  -5   2   0  334.97   22.90
  -5   2   0  338.27   27.50
  -2  -3   0  354.56   22.90
  -2  -3   0  361.26   25.10
  -2  -3   0  384.56   25.80
  -3   5   0  376.96   25.50
  -2  -3   0  367.96   28.80
   5  -2   0  368.36   30.10
  -3   5   0  367.16   35.10
  -3   5   0  328.57   29.80
   2  -5   0  348.67   23.30
  -5   3   0  351.66   26.60
   2  -5   0  353.76   31.30
   3   2   0  345.57   29.00
   3   2   0  319.47   23.70
   2  -5   0  372.96   31.00
   3   2   0  350.26   26.20
  -5   3   0  389.46   27.20
  -5   3   0  383.76   30.80
   2  -5   0  300.97   23.50
  -3  -2   0  342.77   25.00
  -2   5   0  319.87   30.40
   5  -3   0  359.76   31.50
  -2   5   0  352.56   28.30
  -2   5   0  355.26   23.20
  -3  -2   0  335.67   22.90
  -3  -2   0  356.26   22.60
   5  -3   0  286.57   24.80
  -2   5   0  314.67   23.30
   4   1   0 2615.04   78.99
   1  -5   0 2620.44   70.29
  -5   4   0 2618.84   80.69
  -5   4   0 2582.64   77.39
   4   1   0 2559.14   72.89
   1  -5   0 2595.84   77.79
   1  -5   0 2494.15   78.59
   1  -5   0 2529.65   72.89
  -5   4   0 2644.74   74.99
  -1   5   0 2543.05   69.99
  -4  -1   0 2581.84   70.99
  -4  -1   0 2626.04   65.89
  -1   5   0 2625.44   81.79
   5  -4   0 2649.43   72.59
  -4  -1   0 2535.55   71.59
  -1   5   0 2644.74   76.19
   5  -4   0 2702.33   75.29
   5  -4   0 2639.04   87.09
   5  -4   0 2629.04   70.19
  -1   5   0 2572.94   70.49
   5   0   0  300.17   30.00
   0  -5   0  273.67   30.80
   0  -5   0  315.57   34.00
   5   0   0  317.47   29.10
  -5   5   0  333.27   36.30
   0  -5   0  312.97   26.10
  -5   5   0  315.77   28.80
   5   0   0  268.57   32.30
  -5   5   0  345.47   35.10
   0  -5   0  346.47   31.50
   5  -5   0  285.67   30.10
   0   5   0  361.86   26.60
  -5   0   0  297.97   26.50
   0   5   0  338.77   28.70
   5  -5   0  339.47   25.60
   5  -5   0  316.27   29.30
   0   5   0  323.07   37.70
  -5   0   0  363.96   28.00
   0   5   0  318.07   29.50
   5  -5   0  362.76   43.20
   5  -6   0  245.98   38.70
  -6   1   0  261.17   30.20
   5  -6   0  197.08   28.60
  -6   1   0  190.28   24.20
   1   5   0  248.68   28.70
   5  -6   0  214.78   26.80
   5  -6   0  236.48   24.20
   1   5   0  227.88   30.80
  -6   1   0  234.68   23.10
   1   5   0  150.28   24.10
   6  -1   0  301.67   33.40
  -1  -5   0  218.08   26.50
  -5   6   0  200.78   35.40
   6  -1   0  208.48   32.80
  -1  -5   0  225.18   28.20
  -5   6   0  270.27   32.50
  -1  -5   0  221.18   31.50
   6  -1   0  265.67   31.50
  -5   6   0  175.38   23.40
   2   4   0   32.00   17.40
   2   4   0   39.90   19.20
   4  -6   0   29.20   16.90
   4  -6   0    4.40   21.50
   2   4   0   40.30   16.00
   4  -6   0   -1.40   13.70
  -6   2   0   24.50   14.20
  -6   2   0   58.49   18.50
   4  -6   0   51.79   20.70
  -6   2   0   36.40   16.60
   6  -2   0   18.00   18.60
   6  -2   0   -6.80   18.10
  -2  -4   0   19.20   14.70
  -4   6   0   24.90   15.50
  -4   6   0   32.40   22.50
  -2  -4   0   32.50   19.20
  -2  -4   0   39.20   14.30
  -4   6   0   13.10   18.40
  -2  -4   0    7.80   16.80
   6  -2   0   57.89   21.80
   3   3   0 1892.01   68.89
  -6   3   0 1979.30   69.79
   3  -6   0 1921.01   61.89
  -6   3   0 1920.91   64.69
   3   3   0 1940.21   61.69
   3   3   0 1890.11   67.09
   3  -6   0 1960.30   74.69
   3  -6   0 1903.71   72.59
   3  -6   0 1839.32   59.89
  -6   3   0 1904.21   62.49
   6  -3   0 1892.41   64.69
  -3   6   0 1996.50   77.29
  -3  -3   0 1974.60   62.99
  -3  -3   0 1922.51   61.49
  -3   6   0 1970.60   70.19
  -3   6   0 1975.40   63.79
  -3  -3   0 1822.12   59.69
  -3   6   0 1898.31   58.79
   6  -3   0 1912.11   72.69
   2  -6   0   36.50   21.00
  -6   4   0   27.20   18.60
  -6   4   0   15.70   15.00
   2  -6   0   12.10   23.80
   2  -6   0   27.80   14.50
  -6   4   0   39.90   19.70
   2  -6   0   39.50   16.60
   4   2   0   67.39   17.20
   4   2   0   26.00   21.10
   4   2   0   18.10   16.80
  -4  -2   0   30.10   15.10
   6  -4   0   55.69   18.70
  -4  -2   0   15.70   14.50
  -2   6   0   43.60   16.10
  -2   6   0   37.00   22.50
  -2   6   0   41.20   15.00
  -4  -2   0   16.30   15.20
   1  -6   0  218.28   28.50
   5   1   0  184.08   25.30
  -6   5   0  243.98   28.00
   1  -6   0  259.17   33.00
  -6   5   0  204.28   29.60
   1  -6   0  241.18   28.00
   5   1   0  296.27   33.90
  -6   5   0  252.37   31.10
  -5  -1   0  234.58   28.10
   6  -5   0  300.17   28.60
   6  -5   0  218.78   33.40
  -5  -1   0  236.38   25.30
   6  -5   0  209.48   25.30
  -1   6   0  213.58   27.40
  -5  -1   0  213.78   24.70
  -1   6   0  213.48   23.60
   6  -5   0  209.88   28.40
  -1   6   0  225.78   31.80
  -1   6   0  199.48   25.50
  -6   6   0 3017.40   99.79
  -6   6   0 3092.79   93.09
   0  -6   0 3072.89   94.79
   0  -6   0 2876.91   87.69
   6   0   0 3087.79   93.39
  -6   6   0 3070.29  103.09
   0  -6   0 3196.58   97.39
   6   0   0 3097.39   96.69
   0   6   0 3070.29   88.29
   6  -6   0 3035.30   82.89
   6  -6   0 3120.99  112.99
   0   6   0 2707.03   91.19
  -6   0   0 2870.81   90.29
   6  -6   0 2987.40   93.29
   0   6   0 3050.99   90.39
   0   6   0 2916.61   99.69
  -6   0   0 3199.38   91.29
   6  -6   0 2974.50   92.59
   1   6   0  109.29   26.50
  -7   1   0  125.39   28.70
  -7   1   0  122.29   22.30
   6  -7   0  179.38   27.60
   6  -7   0   85.09   41.10
   1   6   0  196.08   38.20
   7  -1   0  100.49   31.20
  -1  -6   0  150.38   30.50
  -6   7   0  150.18   38.30
  -6   7   0  107.29   27.00
  -1  -6   0  117.19   33.00
   7  -1   0  198.58   36.10
  -6   7   0   89.49   34.10
  -7   2   0 1140.39   48.90
   5  -7   0  985.90   63.59
   5  -7   0 1121.49   74.49
  -7   2   0 1005.30   56.09
   2   5   0 1104.79   54.29
   2   5   0 1080.69   64.09
   5  -7   0 1084.79   48.90
  -7   2   0 1027.30   60.39
   7  -2   0 1074.69   72.69
  -2  -5   0  994.80   55.59
  -5   7   0 1167.08   63.69
   7  -2   0 1035.80   59.09
  -5   7   0 1118.69   56.49
  -2  -5   0 1117.49   61.59
  -5   7   0 1225.48   69.39
  -7   3   0  256.47   34.10
   4  -7   0  265.87   34.20
   3   4   0  229.48   29.10
  -7   3   0  252.67   32.30
   4  -7   0  246.08   29.40
   4  -7   0  283.77   42.00
   3   4   0  184.98   31.30
  -7   3   0  220.08   28.80
  -4   7   0  291.07   34.70
  -4   7   0  212.88   26.20
  -3  -4   0  293.47   32.50
  -4   7   0  211.98   37.10
  -3  -4   0  254.77   31.30
   7  -3   0  229.18   37.50
   7  -3   0  166.68   29.60
  -4   7   0  227.88   42.50
   7  -3   0  267.67   33.30
   4   3   0  126.19   26.00
   4   3   0  222.88   29.20
   3  -7   0  180.28   27.00
  -7   4   0  262.97   32.90
   3  -7   0  194.08   28.40
   3  -7   0  233.28   38.80
  -7   4   0  150.68   30.10
  -7   4   0  205.68   30.40
  -4  -3   0  152.38   24.20
  -3   7   0  255.77   31.10
   7  -4   0  160.28   25.70
  -4  -3   0  216.78   28.60
  -3   7   0  221.68   27.30
   7  -4   0  165.88   30.60
  -3   7   0  190.28   32.00
  -3   7   0  180.08   39.70
  -4  -3   0  215.08   27.90
   5   2   0 1182.98   58.19
   2  -7   0 1036.40   64.39
   5   2   0 1153.68   59.59
  -7   5   0 1011.60   65.09
  -7   5   0 1052.39   57.69
   2  -7   0 1126.39   56.19
  -7   5   0 1067.39   55.49
  -2   7   0 1191.68   54.09
  -2   7   0  994.80   66.79
   7  -5   0 1157.68   58.69
   7  -5   0 1148.99   52.19
  -2   7   0 1086.09   57.79
  -5  -2   0 1007.20   48.60
   7  -5   0 1162.48   76.99
  -5  -2   0 1088.69   54.19
  -2   7   0 1046.40   53.19
   1  -7   0  189.88   36.30
  -7   6   0  141.19   34.40
   6   1   0   88.19   27.90
   6   1   0  148.79   31.10
  -7   6   0  181.08   38.80
   1  -7   0  134.89   33.90
  -7   6   0  114.19   27.30
  -1   7   0  114.49   25.70
   7  -6   0  110.69   39.40
  -1   7   0  180.08   39.50
   7  -6   0  153.88   26.60
  -1   7   0  130.19   30.40
  -6  -1   0  128.39   26.40
  -6  -1   0  108.49   26.30
  -7   7   0   58.49   37.10
   0  -7   0   57.99   35.70
   0  -7   0   90.19   36.60
   7   0   0   38.10   29.20
   7   0   0   64.19   31.50
  -7   7   0   30.20   25.10
  -7   7   0   63.09   42.80
   0   7   0   -1.10   26.60
  -7   0   0   37.40   21.30
   0   7   0   52.49   27.80
   7  -7   0   21.30   24.50
  -7   0   0   56.79   29.40
   1   7   0  450.85   47.60
   7  -8   0  451.85   68.89
  -8   1   0  448.86   52.99
  -7   8   0  464.35   58.39
   8  -1   0  361.46   50.39
  -1  -7   0  393.76   55.09
  -7   8   0  388.76   47.30
   6  -8   0    3.80   64.89
  -8   2   0   19.70   26.40
   2   6   0  -44.50   27.90
   6  -8   0   39.60   27.20
  -8   2   0   26.70   31.70
  -6   8   0   53.59   29.30
   8  -2   0  -65.09   38.00
  -2  -6   0   43.90   31.80
  -6   8   0   40.80   37.70
  -8   3   0  106.49   35.90
   5  -8   0  151.98   30.60
  -8   3   0  109.29   30.80
   5  -8   0   82.99   46.80
   3   5   0  121.49   32.00
  -3  -5   0  100.19   33.20
  -5   8   0   97.19   48.60
   8  -3   0   60.39   41.00
  -5   8   0  121.69   36.50
  -5   8   0  102.49   31.60
   4   4   0 1914.11   78.89
  -8   4   0 1933.11   80.99
   4  -8   0 1740.43   72.59
  -8   4   0 1842.32   76.29
   4  -8   0 1905.61   96.79
   8  -4   0 1918.31   94.99
  -4   8   0 1872.81   69.99
  -4   8   0 1884.61  103.59
  -4   8   0 1875.01   84.99
  -4   8   0 1912.41   77.59
  -4  -4   0 1866.01   77.19
   3  -8   0   87.69   41.40
  -8   5   0  142.89   34.40
   3  -8   0  128.39   33.80
  -8   5   0   95.39   34.00
   5   3   0   98.59   31.40
   8  -5   0   47.70   47.80
  -5  -3   0  120.39   31.40
  -3   8   0  184.88   36.80
   8  -5   0   71.19   30.60
  -3   8   0   79.69   29.50
   2  -8   0  -21.70   33.50
   2  -8   0  -18.70   39.90
  -8   6   0   61.89   36.30
  -8   6   0   11.80   29.80
   6   2   0  -37.60   29.70
  -2   8   0    4.60   31.50
  -6  -2   0  -42.90   29.10
  -2   8   0   45.20   29.60
   8  -6   0    3.40   52.59
  -8   7   0  361.46   43.90
   7   1   0  367.56   48.00
   1  -8   0  376.06   53.69
  -8   7   0  470.05   56.29
  -7  -1   0  373.46   46.60
  -1   8   0  450.95   49.99
   8  -7   0  494.35   74.49
  -1   8   0  350.76   40.40
   0   0  -1    0.00    0.70
   0   0  -1    0.00    0.60
   0   0  -1    0.90    2.10
   0   0   1   -3.70    1.80
   0   0   1   -0.10    0.90
   0   0   1   -0.30    0.70
   1  -1  -1 1223.18   32.40
   1  -1  -1 1282.77   32.90
  -1   0  -1 1333.47   29.60
  -1   0  -1 1274.37   30.00
  -1   0  -1 1233.78   29.30
   1  -1  -1 1300.87   28.70
   0   1  -1 1297.87   28.80
   0   1  -1 1268.97   31.70
   0   1  -1 1292.17   27.10
   1  -1  -1 1274.87   29.60
   0  -1   1 1299.77   27.20
  -1   1   1 1298.87   32.60
  -1   1   1 1309.67   33.20
   1   0   1 1259.27   30.10
   1   0   1 1303.77   29.90
   1   0   1 1251.07   29.50
  -1   1   1 1255.47   28.00
  -1   1   1 1161.08   36.10
   0  -1   1 1279.57   28.20
   0  -1   1 1268.07   31.40
   0  -1  -1 1179.68   31.40
   1   0  -1 1285.77   28.90
   0  -1  -1 1259.07   28.90
   1   0  -1 1263.67   28.00
  -1   1  -1 1247.28   28.90
   0  -1  -1 1256.57   30.80
  -1   1  -1 1293.97   32.80
  -1   1  -1 1271.67   30.40
   0  -1  -1 1280.97   30.30
   0   1   1 1286.27   31.80
   0   1   1 1283.77   29.10
  -1   0   1 1260.97   28.10
   0   1   1 1227.58   31.00
   1  -1   1 1305.47   28.90
   1  -1   1 1307.77   32.20
  -1   2  -1   -4.20    4.00
  -1   2  -1   -6.70    4.90
  -1  -1  -1   -2.30    3.40
  -1  -1  -1   -1.80    2.90
  -1   2  -1    1.90    2.90
   2  -1  -1   -1.70    2.50
  -1   2  -1   -1.00    2.20
   2  -1  -1    3.30    4.30
   2  -1  -1    5.30    3.70
  -1  -1  -1    7.10    4.70
   1  -2   1    1.30    4.80
   1   1   1   -0.70    3.90
  -2   1   1    2.50    2.50
   1   1   1   -4.60    2.90
   1  -2   1    1.30    2.70
  -2   1   1    8.50    4.50
   1  -2   1    9.20    4.50
  -2   1   1    3.30    3.50
   1  -2   1    6.40    2.50
   1   1   1    1.30    4.10
  -2  -1  -1  835.62   30.80
   3  -2  -1  895.11   34.10
  -1   3  -1  869.81   33.30
   3  -2  -1  853.11   25.70
  -1   3  -1  867.81   24.90
   3  -2  -1  823.22   29.30
  -2  -1  -1  885.01   29.20
  -1   3  -1  800.42   31.10
  -2  -1  -1  808.52   27.50
  -1   3  -1  859.81   26.90
   2   1   1  901.11   31.40
   2   1   1  915.41   30.00
   2   1   1  857.51   28.30
  -3   2   1  885.01   33.00
   1  -3   1  838.32   25.80
   1  -3   1  869.61   33.60
  -3   2   1  785.82   33.10
   1  -3   1  834.72   29.80
   1  -3   1  883.41   26.90
  -3   2   1  850.41   26.90
   2  -2  -1 5127.29  106.29
  -2   0  -1 5156.78  106.39
   0   2  -1 5207.38  107.79
  -2   0  -1 5081.49  107.39
   0   2  -1 5157.08  105.49
  -2   0  -1 5250.67  106.79
   0   2  -1 5187.28  103.79
   0   2  -1 5191.08  108.99
   2  -2  -1 5032.80  113.59
   2  -2  -1 5128.39  107.49
   2  -2  -1 5132.09  109.69
  -2   2   1 5215.48  105.89
   0  -2   1 5280.37  106.39
   0  -2   1 5075.49  109.99
   2   0   1 5392.66  107.39
  -2   2   1 5253.17  107.69
   0  -2   1 5108.79  103.39
   2   0   1 5120.59  107.69
  -2   2   1 4961.50  110.69
   2   0   1 5202.38  106.69
   1   1  -1    1.00    2.40
  -2   1  -1   -3.90    3.00
   1  -2  -1    7.30    4.40
   1   1  -1   -1.80    2.50
   1  -2  -1   -0.30    2.90
   1  -2  -1    1.10    4.50
  -2   1  -1   -0.10    3.60
   1  -2  -1   -2.90    4.00
  -2   1  -1    0.80    3.90
   1   1  -1    4.00    3.30
  -1  -1   1   -3.10    3.40
   2  -1   1   -1.70    3.30
  -1   2   1   -6.20    4.60
  -1   2   1    2.40    4.30
  -1  -1   1    1.60    2.50
   2  -1   1   -0.20    3.50
   2  -1   1   -2.60    2.90
  -1   2   1    2.70    3.70
  -1   2   1   -1.80    2.90
  -2   2  -1 5056.39  109.49
   0  -2  -1 5198.48  107.19
   0  -2  -1 5260.57  109.29
   0  -2  -1 5251.17  108.89
  -2   2  -1 4906.51  110.89
   0  -2  -1 5104.79  104.69
   2   0  -1 5034.50  105.59
  -2   2  -1 5260.47  106.79
   2   0  -1 5066.79  104.29
  -2   0   1 5048.79   97.39
   2  -2   1 5006.80   97.49
  -2   0   1 5124.09  104.39
   0   2   1 5284.07  108.89
   0   2   1 4725.43  109.39
   2  -2   1 5163.78  106.09
  -2   0   1 5186.98  104.79
   0   2   1 5366.26  107.19
   0   2   1 5248.98  109.79
   2  -2   1 5128.49  110.19
   2  -2   1 5149.58  111.79
  -1  -2  -1  854.01   27.90
  -1  -2  -1  866.71   28.90
  -2   3  -1  834.82   27.90
  -2   3  -1  875.81   21.90
  -1  -2  -1  865.41   29.80
  -2   3  -1  829.32   34.40
  -2   3  -1  888.61   33.60
  -1  -2  -1  854.11   31.40
   3  -1  -1  851.21   28.60
   3  -1  -1  842.22   31.20
  -3   1   1  848.42   29.90
   2  -3   1  855.31   22.00
   1   2   1  801.42   30.10
  -3   1   1  863.81   28.60
   2  -3   1  853.11   32.60
  -3   1   1  864.41   22.80
   1   2   1  847.32   30.50
   2  -3   1  854.21   28.00
   1   2   1  905.51   28.40
   2  -3   1  825.82   32.40
   4  -2  -1    3.90    8.40
  -2  -2  -1    3.40    9.90
  -2  -2  -1    4.90    7.70
  -2  -2  -1    4.70    6.20
  -2   4  -1    0.20    6.60
  -2   4  -1   -7.60   10.60
  -2   4  -1    9.80   11.60
   4  -2  -1   13.80   11.60
  -2  -2  -1    0.70    7.20
  -2   4  -1    3.80    6.10
   2   2   1    8.80    8.20
   2  -4   1   -0.60    5.80
   2   2   1   -0.80    6.40
  -4   2   1    0.70    6.90
   2  -4   1    3.50    6.80
   2  -4   1  -13.40   10.80
   2   2   1    0.30    9.10
  -4   2   1    9.90    8.70
  -4   2   1    0.20    9.10
  -3  -2  -1  384.66   24.60
   5  -3  -1  370.36   32.30
  -3  -2  -1  372.16   24.30
  -3  -2  -1  349.07   25.10
  -3  -2  -1  378.36   30.00
  -2   5  -1  365.26   24.20
  -2   5  -1  392.86   32.10
   5  -3  -1  419.86   28.00
  -2   5  -1  348.67   21.10
  -2   5  -1  316.97   30.60
  -5   3   1  388.76   27.80
  -5   3   1  379.26   25.00
   2  -5   1  342.87   22.60
   3   2   1  338.27   28.00
   3   2   1  337.07   24.60
   2  -5   1  339.67   32.10
   2  -5   1  391.76   23.70
  -5   3   1  334.07   30.90
   2  -5   1  362.56   30.40
   4  -3  -1  574.24   29.10
  -1   4  -1  514.75   23.40
  -1   4  -1  541.65   29.50
  -1   4  -1  503.15   29.60
  -3  -1  -1  519.05   25.70
  -3  -1  -1  534.35   25.30
   4  -3  -1  545.05   35.20
  -1   4  -1  552.94   23.20
  -3  -1  -1  541.05   28.70
   4  -3  -1  523.65   23.70
   4  -3  -1  540.55   27.10
  -4   3   1  516.15   25.70
  -4   3   1  563.04   27.60
   1  -4   1  472.65   30.50
   3   1   1  494.15   26.60
   1  -4   1  523.55   23.20
   1  -4   1  551.84   30.90
   1  -4   1  544.35   24.80
   3   1   1  511.35   25.90
  -4   3   1  485.05   30.60
   3   1   1  526.55   28.90
  -3   0  -1   -1.60    5.90
   3  -3  -1   22.30   11.80
   3  -3  -1    0.60    6.50
   0   3  -1    1.10    5.00
   3  -3  -1   34.40   10.00
  -3   0  -1   -0.20    6.00
   3  -3  -1   -3.00    6.60
   0   3  -1    2.40    6.40
   0   3  -1    7.70    8.50
   0   3  -1   11.80    6.90
   0  -3   1    7.20    8.80
   0  -3   1   -8.50    5.60
  -3   3   1   -3.30    7.40
  -3   3   1    1.30    6.30
   3   0   1    6.90    6.60
   0  -3   1    6.40    7.90
  -3   3   1   -6.20    8.00
   0  -3   1   -1.10    5.20
   3   0   1    1.20    8.20
   3   0   1   -9.40    5.80
   2  -3  -1  849.61   30.30
   1   2  -1  858.91   26.50
   2  -3  -1  889.61   35.40
   2  -3  -1  878.21   28.80
   1   2  -1  861.31   29.10
   1   2  -1  868.01   27.10
   2  -3  -1  868.51   31.30
   1   2  -1  898.31   30.70
  -3   1  -1  809.32   29.10
  -3   1  -1  881.71   29.10
  -1  -2   1  882.11   26.40
  -2   3   1  819.52   28.70
  -1  -2   1  888.21   29.70
  -2   3   1  885.21   30.00
   3  -1   1  854.31   28.80
  -1  -2   1  842.72   27.30
   3  -1   1  854.61   28.30
   3  -1   1  867.11   30.90
  -2   3   1  848.12   35.00
  -2   3   1  870.61   30.50
   1  -3  -1  850.91   27.80
  -3   2  -1  818.62   30.90
  -3   2  -1  861.41   29.20
   1  -3  -1  852.01   32.60
  -3   2  -1  852.81   31.40
   2   1  -1  847.32   31.80
   1  -3  -1  847.42   30.50
   2   1  -1  828.72   27.10
   1  -3  -1  830.02   30.40
   2   1  -1  892.61   28.30
   3  -2   1  767.92   35.70
  -2  -1   1  861.11   24.80
  -2  -1   1  861.21   26.80
  -1   3   1  835.32   29.80
  -2  -1   1  842.82   26.40
   3  -2   1  857.01   29.10
  -1   3   1  884.51   28.30
  -1   3   1  836.62   33.10
   3   0  -1    8.60    6.50
   0  -3  -1    1.50    5.90
  -3   3  -1    3.80    6.10
  -3   3  -1   -1.30    9.10
   0  -3  -1    8.20    8.20
   0  -3  -1    4.20    7.70
  -3   3  -1   -5.80    8.00
   3   0  -1    2.40    5.50
   0  -3  -1  -10.60    6.70
   0   3   1    9.20    6.80
  -3   0   1    2.60    6.00
   3  -3   1   -4.00    6.60
   0   3   1   10.30    7.90
  -3   0   1    5.20    5.40
   0   3   1    2.40    8.90
   0   3   1   -2.20    6.30
   3  -3   1    2.00    4.00
  -3   0   1    4.70    3.60
   3  -3   1    5.70    8.70
  -1  -3  -1  532.75   24.20
  -3   4  -1  531.05   29.80
  -3   4  -1  514.65   25.70
   4  -1  -1  530.95   25.70
  -1  -3  -1  528.45   29.40
  -3   4  -1  542.75   32.50
  -1  -3  -1  544.85   27.90
   4  -1  -1  515.75   28.30
  -1  -3  -1  518.25   26.20
  -4   1   1  535.65   19.70
   3  -4   1  602.74   33.90
   3  -4   1  538.45   19.00
   3  -4   1  555.04   25.90
   1   3   1  502.15   24.60
  -4   1   1  528.95   26.10
   1   3   1  528.35   27.70
   3  -4   1  547.65   30.20
  -4   1   1  524.05   25.60
  -3   5  -1  345.57   19.00
  -3   5  -1  354.56   33.30
  -3   5  -1  351.66   25.20
  -2  -3  -1  347.27   23.70
  -2  -3  -1  317.77   25.00
   5  -2  -1  364.76   31.40
  -2  -3  -1  319.47   27.80
   5  -2  -1  366.16   26.20
  -3   5  -1  328.77   32.90
  -2  -3  -1  381.26   27.20
   3  -5   1  352.86   19.50
  -5   2   1  329.37   20.90
   3  -5   1  384.76   31.60
   3  -5   1  371.96   24.50
  -5   2   1  365.56   29.10
   3  -5   1  334.67   32.10
   2   3   1  371.36   27.90
   2   3   1  364.16   25.60
  -5   2   1  358.16   26.40
   2   3   1  375.66   29.00
  -3  -3  -1   13.10   16.30
   6  -3  -1   -3.40   14.70
  -3   6  -1   -0.90   21.70
   6  -3  -1   24.50   18.70
  -3  -3  -1   -1.00   14.00
  -3   6  -1    2.70   13.70
  -3  -3  -1   34.50   16.80
  -3   6  -1    5.90   13.20
   3   3   1   13.70   20.40
  -6   3   1   -9.60   14.50
   3  -6   1    2.10   13.10
   3  -6   1   11.00   14.50
   3   3   1   32.40   18.60
  -6   3   1   -0.60   13.20
  -6   3   1    0.60   17.60
   3  -6   1  -24.50   19.70
   3   3   1   30.40   15.70
   3  -6   1   36.20   23.60
  -3   7  -1  206.88   35.20
  -3   7  -1  179.68   24.10
  -3   7  -1  211.98   39.30
  -4  -3  -1  201.58   27.70
  -4  -3  -1  223.08   31.30
  -3   7  -1  209.08   28.10
   7  -4  -1  107.39   25.40
   4   3   1  188.28   28.20
   3  -7   1  194.08   25.40
   3  -7   1  220.28   38.50
  -7   4   1  174.48   26.70
  -7   4   1  195.38   37.90
   4   3   1  128.19   31.70
  -7   4   1  170.18   29.50
  -2   6  -1 1206.08   57.59
   6  -4  -1 1305.27   44.10
   6  -4  -1 1223.38   52.69
  -4  -2  -1 1274.97   49.50
   6  -4  -1 1196.38   52.59
  -4  -2  -1 1240.48   48.20
   6  -4  -1 1320.07   67.49
  -2   6  -1 1254.87   44.40
  -4  -2  -1 1254.97   50.79
  -2   6  -1 1216.78   59.99
  -2   6  -1 1277.47   48.10
   2  -6   1 1322.07   58.39
  -6   4   1 1190.58   58.49
  -6   4   1 1262.07   50.19
   4   2   1 1195.98   56.79
   2  -6   1 1229.08   48.10
   4   2   1 1224.88   53.39
   2  -6   1 1308.07   62.39
  -6   4   1 1317.37   53.79
   2  -6   1 1314.77   48.30
   4   2   1 1266.87   51.69
  -1   5  -1  -12.90    9.20
   5  -4  -1   -5.90   16.90
  -4  -1  -1    9.10   12.00
   5  -4  -1    0.90   10.90
  -1   5  -1   -4.20   10.80
  -4  -1  -1   -5.80   10.00
   5  -4  -1   -1.60   14.00
  -1   5  -1    7.90   14.50
  -1   5  -1  -14.20   12.70
   5  -4  -1   10.40   13.00
   4   1   1    7.50   11.60
   4   1   1   18.10   16.10
   1  -5   1   17.40   14.60
  -5   4   1   11.80   12.10
  -5   4   1  -21.60   15.70
  -5   4   1    0.40   13.00
   1  -5   1    1.40   12.00
   1  -5   1  -27.50   15.40
   4   1   1   23.90   13.10
   1  -5   1   19.50   10.80
  -4   0  -1 2248.88   63.49
  -4   0  -1 2227.98   62.79
   4  -4  -1 2269.67   76.49
   4  -4  -1 2253.87   64.79
   0   4  -1 2285.47   62.09
   0   4  -1 2250.97   67.19
   0   4  -1 2244.58   59.69
   0   4  -1 2283.67   64.89
   4  -4  -1 2261.97   64.49
   4  -4  -1 2276.17   64.39
  -4   4   1 2279.37   65.49
  -4   4   1 2196.58   64.89
   0  -4   1 2202.08   64.19
  -4   4   1 2322.17   71.09
   4   0   1 2262.67   66.69
   0  -4   1 2275.87   59.69
   4   0   1 2277.07   65.89
   0  -4   1 2296.67   63.99
   4   0   1 2329.47   64.69
   0  -4   1 2223.38   68.39
   3  -4  -1  550.44   27.20
   3  -4  -1  561.24   29.00
   3  -4  -1  473.75   33.10
   1   3  -1  515.55   24.10
  -4   1  -1  516.25   25.90
   1   3  -1  527.75   26.90
  -4   1  -1  504.65   26.30
   1   3  -1  530.85   23.40
   1   3  -1  550.94   27.30
   3  -4  -1  572.54   27.30
   4  -1   1  484.85   27.70
  -3   4   1  537.45   26.60
  -3   4   1  568.64   34.30
  -1  -3   1  600.74   28.90
  -1  -3   1  552.74   22.90
   4  -1   1  566.04   26.70
   4  -1   1  529.45   31.70
  -3   4   1  469.15   27.70
  -1  -3   1  551.34   25.10
  -3   4   1  541.55   27.00
  -4   2  -1    2.60    8.80
   2  -4  -1   -5.40    7.30
   2   2  -1    4.40    9.70
   2  -4  -1   14.40    9.70
   2  -4  -1    3.90   10.00
   2   2  -1   15.80    7.80
   2   2  -1    0.90    6.50
  -4   2  -1    3.20    8.40
  -4   2  -1  -13.90    9.10
   2  -4  -1    0.70    9.50
  -2  -2   1    7.20    7.50
   4  -2   1   -1.80    7.60
  -2   4   1   -9.30    8.70
  -2  -2   1   -5.10    6.10
   4  -2   1   22.00    9.20
  -2  -2   1    0.80    5.80
   4  -2   1    4.40    8.80
  -2   4   1  -17.40    6.00
  -2   4   1    9.90    9.50
   1  -4  -1  577.74   29.80
   1  -4  -1  531.45   30.40
   1  -4  -1  547.45   25.10
   3   1  -1  537.95   29.60
  -4   3  -1  512.35   29.90
   1  -4  -1  548.75   28.10
  -4   3  -1  563.44   31.00
   3   1  -1  544.25   25.40
   3   1  -1  557.64   26.10
  -4   3  -1  531.05   27.10
  -3  -1   1  529.25   20.30
   4  -3   1  552.24   27.30
  -1   4   1  554.64   26.80
   4  -3   1  519.35   26.50
  -3  -1   1  549.65   24.80
  -1   4   1  527.25   26.80
   4  -3   1  531.85   31.50
  -1   4   1  548.05   25.50
  -3  -1   1  539.75   24.20
  -4   4  -1 2257.07   70.79
  -4   4  -1 2286.27   69.39
  -4   4  -1 2254.07   63.89
   4   0  -1 2223.08   64.19
   0  -4  -1 2152.78   65.19
   0  -4  -1 2185.38   66.09
   4   0  -1 2164.18   61.19
   0  -4  -1 2209.78   61.59
   0  -4  -1 2266.67   66.69
   4  -4   1 2252.77   63.19
  -4   0   1 2223.28   50.79
  -4   0   1 2269.27   61.29
   4  -4   1 2184.68   73.49
   0   4   1 2227.38   60.99
   4  -4   1 2215.88   52.69
   0   4   1 2254.57   63.49
   0   4   1 2289.07   65.29
   4  -4   1 2246.48   66.89
  -4   0   1 2167.58   60.59
  -1  -4  -1   -2.20    9.30
  -4   5  -1  -20.00   14.50
  -1  -4  -1   -5.80   13.10
   5  -1  -1   19.80   12.00
  -1  -4  -1    6.00   14.30
  -4   5  -1   -2.90   16.00
  -1  -4  -1   -0.60   12.70
  -4   5  -1   -8.40   10.40
   5  -1  -1   -0.20   12.70
  -5   1   1   -2.10    7.70
   1   4   1  -22.60   14.00
   4  -5   1   10.90    8.30
   4  -5   1   20.10   18.10
  -5   1   1    3.50   12.30
   4  -5   1    9.10   11.70
  -5   1   1   -6.10   11.00
   1   4   1    1.50   13.60
   1   4   1    9.90   11.10
   4  -5   1   -5.40   14.70
  -2  -4  -1 1189.28   52.99
  -4   6  -1 1293.77   51.29
  -2  -4  -1 1262.57   57.69
  -4   6  -1 1360.56   63.89
  -2  -4  -1 1221.18   47.50
  -4   6  -1 1280.87   58.59
  -2  -4  -1 1233.58   52.29
   6  -2  -1 1251.47   58.49
   6  -2  -1 1281.97   53.09
  -6   2   1 1283.87   43.60
   4  -6   1 1278.37   60.49
   4  -6   1 1198.38   40.60
  -6   2   1 1299.77   54.79
   4  -6   1 1233.98   50.49
   2   4   1 1219.98   56.19
   4  -6   1 1347.57   64.89
   2   4   1 1232.98   57.29
  -6   2   1 1263.57   52.69
   2   4   1 1257.17   50.39
   7  -3  -1  227.58   38.40
   7  -3  -1  219.48   30.10
  -3  -4  -1  117.69   20.70
  -4   7  -1  234.38   42.70
  -3  -4  -1  177.78   32.60
  -4   7  -1  155.48   33.20
  -4   7  -1  147.19   21.80
  -3  -4  -1  127.59   25.00
  -4   7  -1  202.98   28.30
  -7   3   1  163.08   24.90
   3   4   1  123.99   27.70
  -7   3   1  214.28   30.40
   4  -7   1  218.68   39.80
   3   4   1  154.18   25.90
   4  -7   1  190.58   23.10
  -4   8  -1  -30.80   32.20
  -4   8  -1  -31.30   23.70
   8  -4  -1  -61.99   35.30
  -4  -4  -1   30.60   28.10
   4  -8   1   35.30   40.50
  -8   4   1   11.00   29.80
   4  -8   1    0.80   25.00
   4   4   1  -10.60   27.40
  -8   4   1   65.19   27.30
  -3   8  -1   74.89   26.60
   8  -5  -1   -3.20   45.10
  -5  -3  -1  104.29   35.00
   8  -5  -1   88.79   33.10
  -3   8  -1   53.99   36.90
   5   3   1   79.79   33.20
  -8   5   1   36.40   30.30
  -8   5   1   90.59   31.60
   3  -8   1   64.59   30.30
   3  -8   1   14.60   39.20
  -5  -2  -1   -2.50   23.00
  -2   7  -1   31.10   26.80
  -2   7  -1   19.80   18.70
  -5  -2  -1    1.10   23.00
  -2   7  -1   -7.20   32.20
  -2   7  -1   29.20   21.30
   7  -5  -1   62.39   34.70
  -5  -2  -1  -10.90   21.10
   7  -5  -1   29.10   23.10
   2  -7   1   61.79   29.90
   5   2   1  -42.30   25.50
   5   2   1  -21.10   20.70
  -7   5   1   30.40   23.20
  -7   5   1   22.90   24.20
   2  -7   1   20.40   23.10
  -1   6  -1  193.68   29.60
  -5  -1  -1  195.48   24.20
  -1   6  -1  198.28   23.70
   6  -5  -1  177.98   22.50
  -5  -1  -1  188.58   25.00
  -5  -1  -1  140.89   21.20
   6  -5  -1  160.08   35.10
  -1   6  -1  196.68   24.30
  -1   6  -1  169.08   30.80
   6  -5  -1  183.78   26.70
   6  -5  -1  211.28   29.40
  -6   5   1  153.88   25.50
   1  -6   1  163.38   27.40
   5   1   1  221.78   34.90
   1  -6   1  143.69   20.20
  -6   5   1  177.58   25.10
   5   1   1  148.79   24.30
   5   1   1  181.88   26.90
  -6   5   1  203.78   30.40
   1  -6   1  198.98   27.00
   5  -5  -1  408.36   45.20
   5  -5  -1  339.97   30.90
   0   5  -1  369.06   33.60
   5  -5  -1  263.17   28.50
   0   5  -1  317.67   29.30
  -5   0  -1  320.57   28.80
   0   5  -1  337.57   25.90
  -5   0  -1  339.47   28.50
   0   5  -1  305.87   28.50
   5  -5  -1  304.07   28.90
  -5   5   1  348.97   37.70
   5   0   1  314.67   29.90
  -5   5   1  354.86   30.00
   0  -5   1  270.37   29.20
   0  -5   1  361.96   25.50
   0  -5   1  325.27   35.60
  -5   5   1  354.86   32.10
   5   0   1  321.07   30.90
   0  -5   1  339.97   32.00
   5   0   1  326.77   35.30
  -5   1  -1  -14.30   10.70
   1   4  -1    5.70    9.80
   4  -5  -1  -15.40   11.60
   1   4  -1    7.10   11.50
   1   4  -1   12.70   12.60
   4  -5  -1   12.70   14.30
   1   4  -1   11.70   12.30
   4  -5  -1   21.30   18.70
  -5   1  -1    1.00   10.20
  -5   1  -1    9.40   11.80
   4  -5  -1   -2.20   12.50
  -4   5   1   -3.80   16.20
  -1  -4   1    3.10   12.80
  -1  -4   1   15.60    9.30
   5  -1   1  -15.00   12.10
  -4   5   1    6.00   12.50
  -4   5   1  -10.20   13.00
   5  -1   1    4.90   14.10
   5  -1   1   25.30   12.70
  -1  -4   1   16.50   15.90
   3  -5  -1  372.26   34.30
  -5   2  -1  335.07   27.40
   2   3  -1  368.36   21.40
   2   3  -1  364.46   26.30
  -5   2  -1  361.56   25.40
   2   3  -1  337.07   28.70
   2   3  -1  360.26   23.50
   3  -5  -1  380.56   26.40
   3  -5  -1  370.66   30.20
  -5   2  -1  344.97   26.20
   3  -5  -1  354.16   25.40
  -3   5   1  361.16   25.90
   5  -2   1  406.86   31.80
  -2  -3   1  353.16   22.70
  -3   5   1  361.16   26.00
   5  -2   1  387.36   27.60
  -3   5   1  401.56   36.20
  -2  -3   1  366.86   26.40
  -3   5   1  369.86   29.20
  -2  -3   1  376.66   24.60
   5  -2   1  350.36   26.20
   2  -5  -1  320.47   30.50
  -5   3  -1  342.27   28.20
   3   2  -1  323.17   24.10
   3   2  -1  375.96   26.20
   2  -5  -1  319.87   23.60
   3   2  -1  348.67   30.80
   2  -5  -1  394.66   32.60
   2  -5  -1  346.17   26.70
  -5   3  -1  363.66   30.40
  -5   3  -1  372.16   26.40
  -3  -2   1  356.26   22.60
   5  -3   1  379.56   32.80
  -2   5   1  345.97   32.30
  -3  -2   1  310.27   26.30
   5  -3   1  305.37   25.20
  -2   5   1  417.86   28.50
  -3  -2   1  343.57   24.10
  -2   5   1  351.46   25.60
  -2   5   1  357.86   24.70
   5  -3   1  331.07   23.50
   1  -5  -1    4.40   15.70
   1  -5  -1   -3.70   14.20
  -5   4  -1   41.80   16.80
   1  -5  -1   -4.20   10.50
   4   1  -1   -0.30   11.60
  -5   4  -1    9.20   13.00
   4   1  -1  -23.60   14.90
   1  -5  -1   10.00   14.90
  -5   4  -1   -4.60   14.70
   4   1  -1   -4.30   10.40
  -1   5   1    8.00   13.90
   5  -4   1   -1.50    9.10
  -1   5   1    9.30   13.50
  -1   5   1   -0.20   10.20
  -1   5   1   12.20   16.20
   5  -4   1   17.70   13.00
  -4  -1   1    3.00   10.60
  -4  -1   1  -15.60   10.10
   5  -4   1   -0.20   17.10
  -4  -1   1    7.40    8.50
   5  -4   1  -16.20   11.60
  -5   5  -1  333.97   29.40
   0  -5  -1  314.87   33.00
   5   0  -1  351.06   36.60
   0  -5  -1  343.07   27.80
   0  -5  -1  352.06   33.30
  -5   5  -1  317.77   36.80
   0  -5  -1  275.47   31.70
   5   0  -1  322.57   32.00
  -5   5  -1  328.07   37.50
   5   0  -1  359.86   30.90
   0   5   1  282.97   31.00
   0   5   1  353.56   27.60
   5  -5   1  338.57   30.10
  -5   0   1  283.87   27.70
   5  -5   1  305.07   31.40
   5  -5   1  344.27   21.10
  -5   0   1  301.97   27.30
   0   5   1  336.47   28.50
  -5   0   1  329.67   19.40
   5  -5   1  398.76   44.10
   6  -1  -1  147.79   22.80
  -1  -5  -1  141.19   23.40
  -1  -5  -1  184.68   29.40
   6  -1  -1  279.07   54.19
   6  -1  -1  217.78   30.00
  -5   6  -1  219.08   34.60
  -5   6  -1  189.88   34.20
  -5   6  -1  127.49   29.90
  -1  -5  -1  184.28   24.10
  -6   1   1  166.68   24.00
  -6   1   1  180.88   26.40
   1   5   1  159.88   22.30
   5  -6   1  209.28   27.50
  -6   1   1  183.98   21.30
   1   5   1  202.08   32.00
   5  -6   1  188.98   21.20
   5  -6   1  235.58   39.10
   7  -2  -1   11.20   23.50
   7  -2  -1   52.49   27.80
  -2  -5  -1   -6.30   25.50
  -2  -5  -1   -6.50   21.70
  -5   7  -1    4.10   28.40
  -5   7  -1   -0.50   18.50
  -2  -5  -1   13.90   22.20
  -5   7  -1   20.60   29.20
   2   5   1   28.90   27.20
  -7   2   1  -22.60   16.30
   5  -7   1   11.20   33.20
   2   5   1   30.50   35.10
   5  -7   1   43.00   17.50
  -7   2   1  -22.20   22.90
  -5   8  -1   60.99   40.20
  -5   8  -1  150.98   31.60
   8  -3  -1   31.00   37.70
  -3  -5  -1   52.79   37.60
  -3  -5  -1   84.29   32.50
   3   5   1   -2.60   27.70
   5  -8   1   97.49   26.30
   5  -8   1  104.69   45.90
  -8   3   1   79.39   33.20
  -8   3   1  108.19   28.60
  -2   8  -1  563.94   51.89
  -2   8  -1  494.25   54.39
   8  -6  -1  468.55   54.89
   8  -6  -1  407.26   64.59
  -6  -2  -1  478.45   49.60
  -8   6   1  334.87   41.40
   2  -8   1  419.56   50.69
  -8   6   1  493.05   58.79
   6   2   1  383.86   47.50
  -1   7  -1   91.29   28.70
   7  -6  -1  151.38   29.30
   7  -6  -1   71.29   25.70
  -1   7  -1   92.59   22.30
  -1   7  -1   95.59   33.50
  -6  -1  -1   33.30   25.90
  -6  -1  -1  128.79   46.80
  -1   7  -1  129.29   31.70
   7  -6  -1  146.29   41.30
   7  -6  -1  106.59   30.00
   6   1   1  122.09   31.30
   6   1   1  101.19   34.60
   1  -7   1  148.99   32.30
   1  -7   1  116.79   33.40
  -7   6   1   87.09   26.50
   0   6  -1   19.80   22.20
   0   6  -1  -14.30   25.00
   6  -6  -1   -2.60   21.80
   6  -6  -1    4.60   29.30
   0   6  -1   25.00   20.50
   0   6  -1    0.10   15.00
   6  -6  -1   -7.80   21.10
  -6   0  -1   53.39   22.60
   6  -6  -1   25.60   21.10
  -6   0  -1    9.80   17.10
   0  -6   1   -7.30   24.50
  -6   6   1   20.60   22.00
  -6   6   1  -33.80   19.80
   0  -6   1  -14.40   22.30
  -6   6   1  -35.20   28.70
   6   0   1  -37.80   21.70
   6   0   1   40.20   22.90
   1   5  -1  166.88   22.90
   1   5  -1  198.68   25.40
   5  -6  -1  188.38   38.30
   1   5  -1  209.68   31.30
  -6   1  -1  180.38   24.10
   5  -6  -1  220.38   26.70
   5  -6  -1  162.78   25.90
   5  -6  -1  206.18   27.60
  -6   1  -1  157.88   21.80
   1   5  -1  268.47   33.00
  -6   1  -1  109.89   21.00
   6  -1   1  187.98   27.50
  -1  -5   1  162.68   20.70
  -1  -5   1  197.48   26.40
  -1  -5   1  186.18   30.50
  -5   6   1  142.39   22.30
   6  -1   1  212.98   29.10
  -5   6   1  210.38   30.00
  -5   6   1  141.79   27.30
   6  -1   1  254.17   31.80
   4  -6  -1 1257.97   52.69
   4  -6  -1 1393.16   66.89
  -6   2  -1 1239.78   53.89
  -6   2  -1 1372.36   53.99
   4  -6  -1 1309.77   52.59
   2   4  -1 1153.58   53.19
   2   4  -1 1279.47   55.09
   4  -6  -1 1222.98   56.89
  -6   2  -1 1297.67   50.59
   2   4  -1 1295.57   48.80
  -2  -4   1 1201.58   46.00
   6  -2   1 1232.68   57.79
  -4   6   1 1275.87   50.99
   6  -2   1 1292.67   52.99
  -2  -4   1 1297.67   54.19
  -4   6   1 1321.67   52.49
  -4   6   1 1289.77   56.19
   6  -2   1 1270.97   52.79
  -4   6   1 1238.98   64.89
  -2  -4   1 1247.18   49.70
   3  -6  -1    0.20   20.60
   3   3  -1   13.00   20.80
   3   3  -1   -5.70   12.10
  -6   3  -1   -0.80   17.00
   3  -6  -1   -6.20   20.80
   3  -6  -1   -6.10   15.90
  -6   3  -1   15.20   16.60
   3  -6  -1   25.10   13.40
   3   3  -1   -9.80   16.20
  -6   3  -1    9.80   15.00
  -3   6   1   -2.00   13.60
  -3  -3   1   -6.20   11.10
   6  -3   1    7.60   16.30
  -3   6   1   51.09   25.50
   6  -3   1  -18.10   18.70
  -3   6   1  -11.40   16.00
  -3  -3   1  -12.90   12.70
   6  -3   1   19.30   15.80
  -3   6   1   27.80   17.90
  -3  -3   1    9.20   15.40
   4   2  -1 1149.48   57.09
   4   2  -1 1278.27   50.69
   2  -6  -1 1251.57   53.39
  -6   4  -1 1215.78   55.69
   2  -6  -1 1292.17   49.40
   4   2  -1 1180.68   51.29
  -6   4  -1 1214.48   51.69
   2  -6  -1 1217.08   60.69
   2  -6  -1 1291.07   59.99
  -6   4  -1 1212.58   57.89
  -4  -2   1 1205.58   47.30
  -2   6   1 1198.78   51.39
   6  -4   1 1192.58   50.99
  -2   6   1 1266.67   49.90
  -4  -2   1 1274.57   49.30
  -2   6   1 1241.98   61.49
  -4  -2   1 1276.87   44.80
  -2   6   1 1265.87   53.59
  -6   5  -1  172.48   29.70
  -6   5  -1  204.48   27.10
   5   1  -1  206.08   36.80
   1  -6  -1  158.48   22.80
  -6   5  -1  232.88   35.10
   5   1  -1  189.08   26.10
   1  -6  -1  182.98   31.60
   1  -6  -1  179.98   30.40
  -5  -1   1  201.28   21.90
  -1   6   1  186.38   24.30
  -5  -1   1  149.49   22.00
  -1   6   1  167.08   24.10
   6  -5   1  195.48   24.10
   6  -5   1  181.78   27.10
  -1   6   1  224.98   29.30
   6  -5   1  238.18   36.90
  -1   6   1  185.18   30.90
   6  -5   1  190.88   26.60
  -5  -1   1  200.88   25.60
   0  -6  -1  -22.50   23.10
   0  -6  -1   56.49   24.40
  -6   6  -1   32.00   26.80
   6   0  -1   17.50   21.70
   0  -6  -1   11.00   20.30
  -6   6  -1  -44.40   25.30
   6   0  -1    6.40   22.00
  -6   6  -1   21.30   17.70
   6  -6   1   11.00   14.30
  -6   0   1  -17.10   14.30
   0   6   1   22.70   20.10
   6  -6   1   30.50   34.40
  -6   0   1    9.40   12.40
   0   6   1   38.70   26.50
  -6   0   1   -2.70   19.00
   0   6   1  -20.70   16.80
  -6   7  -1   39.50   35.00
   7  -1  -1  101.89   32.30
  -1  -6  -1   75.49   34.10
  -6   7  -1  126.29   26.90
  -6   7  -1  149.79   40.40
  -1  -6  -1   99.99   29.90
   7  -1  -1   76.69   29.80
  -7   1   1  104.99   28.40
   1   6   1   58.59   36.10
  -7   1   1  117.09   20.50
   1   6   1  144.99   28.70
   6  -7   1  129.29   46.40
   6  -7   1   86.99   19.80
  -2  -6  -1  572.24   60.49
  -6   8  -1  530.05   60.79
  -2  -6  -1  384.36   48.60
   8  -2  -1  439.46   54.39
  -6   8  -1  350.86   40.70
  -8   2   1  469.35   49.80
   2   6   1  400.56   43.70
   6  -8   1  693.13  108.79
  -7  -1  -1   -9.40   34.10
  -1   8  -1    4.20   27.60
   8  -7  -1   19.00   52.89
  -1   8  -1  -27.80   35.10
   8  -7  -1    2.10   34.10
  -8   7   1   14.80   35.70
   1  -8   1  -17.60   40.80
  -8   7   1   21.00   39.00
   7   1   1   23.70   37.90
  -7   0  -1   77.99   28.30
   0   7  -1   86.09   28.00
   7  -7  -1   85.29   30.60
   7  -7  -1   92.89   44.80
   0   7  -1   59.79   30.40
  -7   7   1   62.39   32.70
   7   0   1   53.89   34.80
  -7   7   1   69.69   30.70
   6  -7  -1  107.69   28.90
  -7   1  -1   73.29   29.40
  -7   1  -1   98.29   28.00
   6  -7  -1  156.78   45.30
   1   6  -1  154.08   27.40
   1   6  -1  123.39   26.10
   6  -7  -1  140.59   35.80
   1   6  -1  141.19   37.00
  -1  -6   1  111.59   30.90
  -6   7   1   95.59   32.30
   7  -1   1  126.29   31.70
  -6   7   1  130.79   28.70
   5  -7  -1  -14.30   21.80
   5  -7  -1   38.40   32.10
   2   5  -1    3.90   19.70
  -7   2  -1   21.90   19.20
   2   5  -1  -17.30   27.70
   5  -7  -1   24.40   25.20
  -7   2  -1   27.00   25.30
  -7   2  -1  -15.20   25.80
  -5   7   1   56.19   32.70
   7  -2   1   25.60   29.00
  -5   7   1   17.60   23.80
  -2  -5   1   -4.80   22.00
   7  -2   1   54.39   28.40
  -5   7   1   12.10   19.60
   7  -2   1   64.49   25.50
   4  -7  -1  190.98   29.60
  -7   3  -1  130.89   29.40
   3   4  -1  188.88   25.70
  -7   3  -1  167.28   28.50
   4  -7  -1  133.99   35.10
   4  -7  -1  112.79   25.30
  -4   7   1  184.68   30.60
   7  -3   1  192.98   29.00
  -3  -4   1  219.28   29.10
   7  -3   1  111.79   28.90
  -3  -4   1  159.18   29.30
  -4   7   1  143.89   36.70
  -4   7   1  163.18   26.60
   7  -3   1  132.79   33.30
  -4   7   1  187.18   29.50
   4   3  -1  157.08   27.10
   3  -7  -1  146.59   25.50
  -7   4  -1  128.69   28.10
  -7   4  -1  122.99   25.00
   4   3  -1  179.88   29.10
   3  -7  -1  132.79   32.10
   7  -4   1  182.08   27.30
  -4  -3   1  160.08   26.40
   7  -4   1  184.58   36.30
   7  -4   1  135.69   25.90
  -3   7   1  174.48   30.10
  -4  -3   1  171.78   25.30
  -3   7   1  177.58   26.80
  -3   7   1  192.68   40.90
  -3   7   1  118.29   25.70
  -7   5  -1  -35.50   25.10
   2  -7  -1   -8.10   28.80
  -7   5  -1   -0.90   21.80
   2  -7  -1   30.50   21.50
   5   2  -1   -9.00   23.50
   5   2  -1  -20.20   20.40
  -7   5  -1  -15.60   26.40
   2  -7  -1    2.10   25.90
  -5  -2   1    4.20   20.50
   7  -5   1    1.90   18.30
  -2   7   1   25.40   28.60
  -2   7   1  -21.30   20.80
  -2   7   1   18.80   21.50
  -5  -2   1  -23.10   18.40
   7  -5   1   45.00   36.00
   7  -5   1    4.50   19.70
  -7   6  -1  119.19   35.40
  -7   6  -1   69.99   23.90
   1  -7  -1   75.29   31.70
  -7   6  -1   49.99   35.40
   6   1  -1   39.40   27.30
   6   1  -1  119.59   27.50
   1  -7  -1  112.39   34.50
  -1   7   1   76.29   25.90
  -6  -1   1   93.69   25.50
   7  -6   1  111.89   21.90
   7  -6   1   59.59   44.00
  -6  -1   1  104.79   20.40
  -1   7   1  131.79   27.90
  -1   7   1   84.99   36.20
  -7   7  -1   71.49   28.80
   7   0  -1  109.39   34.30
   0  -7  -1   18.50   35.30
  -7   7  -1   92.29   39.60
   0  -7  -1   24.70   33.20
   0   7   1   31.40   28.00
  -7   0   1   29.40   29.60
   7  -7   1   54.89   48.00
  -7   0   1   76.29   30.40
   0   7   1  -14.50   71.79
  -1  -7  -1  -46.50   40.50
  -1  -7  -1   18.50   41.60
  -7   8  -1   46.90   32.00
  -7   8  -1  -39.30   43.00
   8  -1  -1  -37.60   40.90
   1   7   1   23.00   34.70
   7  -8  -1  -19.10   34.50
   7  -8  -1  -85.59   54.49
  -8   1  -1  -22.90   34.40
  -8   1  -1   50.09   31.30
   1   7  -1  -36.20   29.20
  -7   8   1  -35.60   32.70
  -7   8   1  -31.50   38.60
   8  -1   1   28.20   42.90
   6  -8  -1  506.35   48.90
   6  -8  -1  462.85   66.29
  -8   2  -1  524.85   51.89
   2   6  -1  480.45   51.89
  -8   2  -1  431.46   49.99
   8  -2   1  410.96   54.49
  -6   8   1  545.05   57.99
  -6   8   1  384.16   49.80
  -8   3  -1   52.89   39.40
   3   5  -1   91.59   29.40
  -8   3  -1   18.90   30.60
   5  -8  -1  102.19   47.50
  -8   3  -1  123.09   32.00
   5  -8  -1   98.19   33.70
  -5   8   1  118.19   34.20
   8  -3   1   59.19   38.20
  -5   8   1   54.89   32.50
  -8   4  -1   21.50   30.40
  -8   4  -1   22.90   30.90
   4  -8  -1  -45.60   29.30
  -8   4  -1    8.50   35.10
   4  -8  -1   17.90   42.70
   4   4  -1  -12.00   25.90
  -4   8   1   44.50   29.00
   8  -4   1   11.80   37.00
  -4  -4   1   10.60   26.20
  -4   8   1  -19.30   26.50
   8  -4   1   11.20   30.10
   3  -8  -1    4.50   42.00
   5   3  -1   58.89   31.70
   3  -8  -1   19.20   33.40
  -8   5  -1   63.59   32.50
  -8   5  -1   58.89   36.50
  -3   8   1  100.29   32.10
   8  -5   1   99.19   28.20
  -3   8   1   54.79   28.90
   8  -5   1   72.69   46.50
  -5  -3   1   74.29   29.00
   2  -8  -1  504.75   54.19
   2  -8  -1  380.86   54.09
  -8   6  -1  343.37   51.19
  -8   6  -1  453.25   54.39
   6   2  -1  470.35   48.90
  -2   8   1  425.76   54.39
  -2   8   1  446.76   46.70
   8  -6   1  524.15   65.99
   1  -8  -1   17.80   42.70
   1  -8  -1   17.30   43.10
   7   1  -1   85.39   40.00
  -8   7  -1   47.30   30.80
  -8   7  -1   19.30   43.80
  -1   8   1   -1.20   32.30
  -1   8   1   13.10   28.70
   0   0  -2 1397.06   28.50
   0   0  -2 1416.46   28.10
   0   0  -2 1404.76   36.10
   0   0   2 1439.86   27.80
   0   0   2 1414.06   36.60
   0   0   2 1392.16   28.80
   1  -1  -2 3438.96   72.39
   1  -1  -2 3382.36   68.99
  -1   0  -2 3325.77   68.49
   1  -1  -2 3263.97   76.99
  -1   0  -2 3387.96   69.19
   0   1  -2 3328.17   73.99
  -1   0  -2 3417.96   72.09
   0   1  -2 3275.07   64.09
   0  -1   2 3373.76   72.19
  -1   1   2 3349.06   68.29
  -1   1   2 3319.27   72.39
   1   0   2 3413.26   72.59
   1   0   2 3333.17   69.19
   0  -1   2 3376.06   64.09
   0  -1   2 3362.16   64.09
   1   0   2 3442.26   69.19
   1   0  -2 3311.87   65.79
   1   0  -2 3261.47   67.79
  -1   1  -2 3245.68   66.89
   1   0  -2 3263.37   67.39
  -1   1  -2 3344.47   67.39
  -1   1  -2 3323.07   67.09
  -1   1  -2 3450.25   75.39
   0  -1  -2 3367.06   68.59
   0  -1  -2 3369.26   74.89
   0  -1  -2 3352.66   70.79
   0   1   2 3386.26   68.29
   1  -1   2 3327.67   66.19
   0   1   2 3338.57   71.79
  -1   0   2 3335.27   66.19
   1  -1   2 3433.16   68.69
   0   1   2 3356.26   75.19
  -1   0   2 3356.16   65.79
  -1  -1  -2    3.40    6.30
  -1   2  -2    8.90    3.50
   2  -1  -2    6.30    4.20
   2  -1  -2    9.80    3.10
  -1  -1  -2   13.60    5.70
  -1   2  -2   13.00    7.80
  -1  -1  -2    9.50    4.10
  -1   2  -2    3.10    4.70
  -2   1   2   13.10    5.70
   1  -2   2    6.90    4.50
   1   1   2    8.90    4.50
   1   1   2    7.20    5.20
   1   1   2    2.20    5.70
   1  -2   2   10.90    3.90
   1  -2   2    2.70    6.70
  -2   1   2   12.60    4.60
   3  -2  -2 1801.62   56.39
   3  -2  -2 1867.91   43.60
  -1   3  -2 1871.01   56.79
  -2  -1  -2 1917.51   52.69
  -2  -1  -2 1878.61   48.40
  -1   3  -2 1894.31   42.90
  -1   3  -2 1890.01   51.39
  -2  -1  -2 1835.42   49.40
  -1   3  -2 1765.92   44.50
   3  -2  -2 1815.22   55.99
   3  -2  -2 1879.91   49.60
  -3   2   2 1836.52   52.89
  -3   2   2 1829.42   49.20
   2   1   2 1767.62   49.99
   2   1   2 1786.72   51.99
   1  -3   2 1849.02   48.60
  -3   2   2 1808.42   41.60
   1  -3   2 1832.72   55.09
   2   1   2 1772.22   48.00
   1  -3   2 1849.11   45.10
  -2   0  -2 4452.95   92.39
  -2   0  -2 4369.36   92.49
   2  -2  -2 4335.97   99.39
   0   2  -2 4246.48   90.89
   0   2  -2 4285.17   96.99
   2  -2  -2 4202.18   99.79
  -2   0  -2 4383.96   93.69
   2  -2  -2 4331.67   90.59
   0   2  -2 4254.07   87.09
   2  -2  -2 4395.26   93.19
   2   0   2 4342.97   93.79
   2   0   2 4384.46   92.89
  -2   2   2 4330.77   92.09
   0  -2   2 4375.96   88.69
  -2   2   2 4335.57   89.09
   2   0   2 4358.26   92.59
  -2   2   2 4269.97   96.49
   0  -2   2 4458.75   87.39
   0  -2   2 4202.08   95.79
  -2   1  -2   11.40    6.10
   1   1  -2   11.80    5.10
   1  -2  -2   11.90    5.20
   1  -2  -2    0.70    6.30
   1  -2  -2   14.40    4.50
   1  -2  -2    2.20    5.50
  -2   1  -2    7.90    4.10
   1   1  -2    9.30    3.50
   1   1  -2    8.20    3.50
  -2   1  -2    5.70    4.50
  -1  -1   2    6.80    4.50
   2  -1   2    7.80    4.30
  -1   2   2   -1.90    5.90
   2  -1   2    1.60    3.80
  -1   2   2    0.10    6.90
  -1  -1   2    6.70    3.10
  -1   2   2    2.80    3.50
  -1  -1   2   10.00    3.20
  -2   2  -2 4353.36   94.19
   0  -2  -2 4365.66   95.89
   0  -2  -2 4356.26   94.69
  -2   2  -2 4367.86   92.09
   2   0  -2 4261.87   91.89
  -2   2  -2 4509.55  101.19
   2   0  -2 4365.56   89.69
   0  -2  -2 4266.17   98.19
   0  -2  -2 4283.87   91.79
  -2   0   2 4407.16   89.89
   0   2   2 4406.46   98.49
   0   2   2 4323.47   91.79
   2  -2   2 4287.17   96.49
   2  -2   2 4359.66   98.09
  -2   0   2 4402.66   90.19
   2  -2   2 4339.77   91.09
   0   2   2 4299.17   97.19
   3  -1  -2 1792.32   51.99
  -2   3  -2 1867.61   47.20
   3  -1  -2 1890.01   48.40
  -1  -2  -2 1852.41   53.99
  -1  -2  -2 1879.91   48.50
  -2   3  -2 1893.41   51.39
  -1  -2  -2 1904.11   51.19
  -2   3  -2 1858.61   58.59
  -1  -2  -2 1815.82   50.69
  -3   1   2 1845.02   48.60
   1   2   2 1875.31   52.99
  -3   1   2 1871.91   49.90
   2  -3   2 1877.51   47.50
   1   2   2 1901.11   54.39
   2  -3   2 1882.21   55.79
  -2  -2  -2  712.13   31.30
  -2   4  -2  726.93   34.90
  -2  -2  -2  702.23   30.70
  -2  -2  -2  710.13   34.10
  -2   4  -2  709.73   38.40
   4  -2  -2  714.83   29.90
  -2  -2  -2  736.73   29.30
   4  -2  -2  714.43   35.10
  -2   4  -2  703.43   20.10
  -2   4  -2  695.93   27.20
   2  -4   2  736.23   27.80
   2  -4   2  705.43   32.10
   2   2   2  753.72   34.90
   2   2   2  729.43   33.20
  -4   2   2  718.93   33.30
  -4   2   2  726.43   19.70
   2   2   2  748.33   30.10
   2  -4   2  694.33   36.10
  -4   2   2  748.53   30.60
  -2   5  -2  989.80   50.89
  -2   5  -2 1106.69   49.20
  -2   5  -2  997.30   37.10
  -2   5  -2  976.90   31.00
  -3  -2  -2 1040.00   42.50
   5  -3  -2  991.10   41.90
  -3  -2  -2 1026.10   45.60
  -3  -2  -2 1020.00   39.60
   5  -3  -2  985.20   30.80
   5  -3  -2  974.80   52.29
  -3  -2  -2 1008.40   41.70
   2  -5   2 1035.80   37.80
   3   2   2 1117.69   42.70
  -5   3   2  999.40   46.90
  -5   3   2  984.10   32.10
  -5   3   2  963.10   42.20
   2  -5   2 1004.00   43.20
   3   2   2  992.60   46.50
   3   2   2 1001.60   43.80
   2  -5   2 1023.00   49.20
   4  -3  -2 1316.07   49.50
  -1   4  -2 1223.58   49.10
   4  -3  -2 1261.57   37.80
  -1   4  -2 1275.07   36.70
  -3  -1  -2 1267.37   41.70
  -1   4  -2 1296.17   38.50
  -1   4  -2 1270.77   45.60
  -3  -1  -2 1347.27   43.70
   4  -3  -2 1285.57   43.80
   4  -3  -2 1247.28   52.89
  -3  -1  -2 1321.37   46.10
  -4   3   2 1319.77   44.30
  -4   3   2 1296.57   49.00
   3   1   2 1227.28   43.90
   3   1   2 1299.17   43.40
   1  -4   2 1272.57   38.30
  -4   3   2 1326.27   37.30
   1  -4   2 1311.87   49.90
   3   1   2 1283.17   46.10
   3  -3  -2    3.50   10.50
  -3   0  -2    3.10    6.40
   0   3  -2    3.10    5.00
   0   3  -2   12.50    7.20
  -3   0  -2    8.00    8.50
   0   3  -2    0.30    9.30
   3  -3  -2    8.90    7.90
   3  -3  -2    3.40    7.70
   3  -3  -2   -5.90   10.00
   0   3  -2   -2.00    7.20
  -3   0  -2   -0.90    6.80
   0  -3   2   -0.80    4.90
  -3   3   2   -8.30    9.20
   0  -3   2  -11.60    5.60
   3   0   2   -1.80    7.30
  -3   3   2   -1.70    6.60
   0  -3   2    6.10   11.80
  -3   3   2   -0.40    6.20
  -3   1  -2 1839.72   49.30
   2  -3  -2 1840.82   49.99
   1   2  -2 1865.91   47.80
   1   2  -2 1825.42   44.70
   2  -3  -2 1814.62   54.49
   1   2  -2 1781.22   50.89
   1   2  -2 1790.32   47.00
   2  -3  -2 1826.22   48.50
   2  -3  -2 1811.92   55.29
  -3   1  -2 1852.41   48.70
  -3   1  -2 1765.72   46.20
  -2   3   2 1828.02   53.79
  -1  -2   2 1862.81   45.10
   3  -1   2 1921.21   51.09
  -2   3   2 1848.92   48.40
  -2   3   2 1853.31   48.40
   3  -1   2 1817.42   46.90
  -1  -2   2 1850.31   43.70
  -2   3   2 1834.42   56.19
   3  -1   2 1856.71   48.80
  -1  -2   2 1872.01   50.09
   1  -3  -2 1858.41   54.19
  -3   2  -2 1803.22   50.29
   2   1  -2 1789.72   46.60
   2   1  -2 1883.71   47.00
  -3   2  -2 1710.33   53.29
   2   1  -2 1835.92   46.30
   1  -3  -2 1888.51   48.80
  -3   2  -2 1843.22   48.90
   1  -3  -2 1935.11   51.89
   1  -3  -2 1859.41   54.29
   3  -2   2 1867.41   48.60
  -2  -1   2 1863.11   45.00
   3  -2   2 1850.71   41.10
  -2  -1   2 1854.71   43.40
  -1   3   2 1773.82   48.90
  -1   3   2 1864.91   55.49
   3  -2   2 1866.81   52.59
  -2  -1   2 1881.71   45.60
  -3   3  -2    4.90    9.10
   3   0  -2   -9.70    7.10
  -3   3  -2   -5.10    5.90
  -3   3  -2   -9.70    9.60
   0  -3  -2  -12.20    8.50
   0  -3  -2    0.70    6.70
   0  -3  -2    0.20    7.60
   0  -3  -2   15.70    9.90
   3   0  -2   -0.50    5.80
  -3   0   2    0.00    5.40
   0   3   2    1.00    8.40
   3  -3   2    0.80    9.20
   3  -3   2   10.20    7.20
   0   3   2    2.30    6.20
  -3   0   2    0.90    5.50
   3  -3   2    8.40    8.80
   0   3   2   -7.80    9.20
  -3   4  -2 1277.47   41.20
  -3   4  -2 1262.27   52.69
  -1  -3  -2 1339.57   45.00
  -1  -3  -2 1287.47   47.80
  -1  -3  -2 1293.87   41.10
   4  -1  -2 1282.57   46.20
  -1  -3  -2 1217.78   43.90
   4  -1  -2 1290.17   41.40
  -3   4  -2 1216.98   45.60
   3  -4   2 1293.27   48.90
  -4   1   2 1273.77   42.10
   1   3   2 1243.28   46.60
   1   3   2 1268.07   41.40
   3  -4   2 1271.07   48.10
  -4   1   2 1298.17   41.50
   3  -4   2 1232.38   40.70
   1   3   2 1293.37   47.30
  -2  -3  -2 1001.80   42.80
  -3   5  -2 1081.69   39.70
  -2  -3  -2 1077.49   47.40
  -2  -3  -2  960.80   39.20
   5  -2  -2 1068.79   48.80
  -2  -3  -2 1095.79   42.80
  -3   5  -2 1018.90   52.29
   5  -2  -2 1000.00   40.90
   3  -5   2 1001.50   48.10
   3  -5   2 1016.70   39.60
   2   3   2 1006.90   46.00
  -5   2   2 1020.70   25.60
  -5   2   2 1010.60   43.50
   3  -5   2  947.21   45.00
   2   3   2 1008.50   45.70
   2   3   2 1050.39   41.70
  -5   2   2  978.80   41.40
  -3  -3  -2  -11.20   17.20
  -3   6  -2   42.00   22.00
  -3   6  -2  -12.70   13.70
  -3  -3  -2   21.70   14.70
  -3   6  -2   -5.60   10.10
   6  -3  -2   29.70   17.20
  -3  -3  -2    4.90   15.60
  -3  -3  -2   -6.00   18.40
   6  -3  -2  -19.50   24.60
  -3   6  -2   -0.70   24.20
   3   3   2   -3.10   18.40
  -6   3   2  -14.10   19.40
   3  -6   2   17.60   22.50
  -6   3   2    6.00   10.60
   3   3   2    2.10   14.80
  -6   3   2   17.00   17.50
  -3   7  -2  379.26   28.90
   7  -4  -2  405.96   47.90
  -3   7  -2  349.57   43.70
  -4  -3  -2  398.56   42.70
  -4  -3  -2  378.96   45.10
  -3   7  -2  449.95   54.49
   7  -4  -2  345.07   37.40
  -3   7  -2  357.46   36.50
  -4  -3  -2  331.47   36.40
   7  -4  -2  446.16   46.90
   4   3   2  409.46   43.40
   3  -7   2  414.36   44.80
  -7   4   2  365.86   30.60
  -7   4   2  489.25   44.60
  -2   6  -2 1137.49   59.59
  -2   6  -2 1062.49   44.40
   6  -4  -2 1051.09   50.99
   6  -4  -2  923.71   76.19
  -4  -2  -2 1090.79   49.70
  -2   6  -2 1159.88   58.49
  -4  -2  -2 1188.08   49.00
  -4  -2  -2 1029.80   49.20
  -4  -2  -2 1178.98   55.69
  -2   6  -2 1126.59   39.40
  -6   4   2 1131.69   42.20
   4   2   2 1140.49   54.39
   4   2   2 1107.99   50.79
  -6   4   2 1160.78   51.79
  -6   4   2 1103.29   58.79
  -1   5  -2   -3.20   11.00
  -4  -1  -2    6.50   14.60
  -4  -1  -2   14.50   12.30
  -1   5  -2  -10.50   13.80
   5  -4  -2    7.70   19.00
  -4  -1  -2    0.20   13.00
   5  -4  -2   26.30   16.80
  -1   5  -2   18.00   16.60
  -1   5  -2    4.60   10.00
   5  -4  -2   19.20   13.50
   5  -4  -2   13.00   14.20
   1  -5   2   16.70   19.70
  -5   4   2   -0.80   17.30
   4   1   2  -13.00   12.60
   1  -5   2   -9.70   10.00
   1  -5   2    1.10   13.00
  -5   4   2    1.20   13.10
  -5   4   2  -17.10   11.60
   4   1   2   -0.80   16.40
   4   1   2   -6.50   12.70
  -4   0  -2 2067.19   61.59
   4  -4  -2 2071.59   65.99
   4  -4  -2 2016.60   59.09
   0   4  -2 2042.50   62.49
   0   4  -2 2054.69   62.29
   4  -4  -2 2003.80   60.69
   4  -4  -2 2033.40   72.89
   0   4  -2 2068.69   57.39
  -4   0  -2 1998.30   59.49
  -4   0  -2 2083.99   60.69
   0   4  -2 2033.80   54.89
  -4   4   2 2045.30   67.19
   0  -4   2 1993.70   57.19
   4   0   2 2044.60   62.39
   0  -4   2 1986.40   53.79
   0  -4   2 1994.70   65.79
   4   0   2 1993.90   60.09
  -4   4   2 2103.09   60.99
  -4   4   2 2021.40   57.39
   4   0   2 1987.70   61.69
  -4   1  -2 1290.47   43.60
   1   3  -2 1326.87   42.00
   1   3  -2 1282.77   44.30
  -4   1  -2 1331.27   43.10
   3  -4  -2 1331.17   48.20
   3  -4  -2 1273.77   43.10
   3  -4  -2 1211.88   51.49
   1   3  -2 1312.87   39.10
   3  -4  -2 1300.47   45.30
   1   3  -2 1334.17   43.80
  -1  -3   2 1290.67   37.80
  -3   4   2 1298.17   47.20
   4  -1   2 1349.96   44.00
  -3   4   2 1294.07   43.00
  -3   4   2 1333.47   44.30
  -3   4   2 1304.37   52.09
  -1  -3   2 1325.77   46.60
   4  -1   2 1358.86   46.80
  -4   2  -2  670.43   32.70
   2   2  -2  725.63   28.60
   2   2  -2  672.43   33.50
   2  -4  -2  749.33   35.00
   2   2  -2  716.33   27.10
  -4   2  -2  710.83   31.60
   2  -4  -2  669.83   35.80
   2  -4  -2  725.93   29.60
   2  -4  -2  685.93   32.10
  -4   2  -2  700.13   30.20
   2   2  -2  701.53   23.70
  -2  -2   2  732.43   25.90
  -2   4   2  742.23   34.10
  -2   4   2  691.53   29.60
  -2  -2   2  714.93   28.70
   4  -2   2  688.33   29.90
  -2   4   2  680.43   30.50
  -2   4   2  753.42   38.00
   4  -2   2  692.33   26.10
  -4   3  -2 1290.67   49.40
   1  -4  -2 1314.87   42.30
   1  -4  -2 1254.77   46.00
   1  -4  -2 1220.18   47.00
  -4   3  -2 1290.37   43.30
  -4   3  -2 1312.67   46.80
   3   1  -2 1329.27   41.80
   3   1  -2 1283.57   41.10
   1  -4  -2 1312.17   48.20
  -1   4   2 1217.58   49.20
   4  -3   2 1308.17   42.50
   4  -3   2 1272.97   31.50
   4  -3   2 1316.37   47.80
  -1   4   2 1286.17   46.80
  -3  -1   2 1267.87   38.60
  -3  -1   2 1298.47   40.00
  -3  -1   2 1268.17   34.50
  -1   4   2 1280.97   41.60
  -1   4   2 1227.08   43.50
   0  -4  -2 1984.90   57.79
   0  -4  -2 2055.09   65.09
   4   0  -2 1993.80   56.89
   0  -4  -2 2008.80   62.29
  -4   4  -2 1988.80   59.09
  -4   4  -2 1878.81   68.29
   4   0  -2 1975.50   60.69
  -4   4  -2 1976.50   64.19
   0  -4  -2 2030.50   63.19
   0   4   2 2046.60   66.69
   0   4   2 2023.10   57.89
  -4   0   2 1999.60   56.09
   4  -4   2 1987.00   58.49
   4  -4   2 2050.39   68.59
   0   4   2 1989.30   63.39
   4  -4   2 1931.81   63.29
  -4   0   2 1963.20   55.99
  -1  -4  -2   15.60   12.70
  -1  -4  -2   -6.10   14.00
  -4   5  -2   19.00   19.90
  -4   5  -2  -11.70   15.60
   5  -1  -2   11.70   16.30
  -1  -4  -2  -12.70   13.20
   5  -1  -2    9.30   12.70
  -1  -4  -2   -5.40   14.80
  -4   5  -2  -13.70   10.00
   4  -5   2    6.50   18.30
  -5   1   2   12.40   12.90
   4  -5   2   -8.20   21.60
   1   4   2   -5.10   11.70
   1   4   2    9.60   16.40
   4  -5   2   -0.30   11.90
   1   4   2   10.10   15.10
  -5   1   2    4.30   12.60
  -2  -4  -2 1156.08   52.19
   6  -2  -2 1072.49   50.19
  -2  -4  -2 1227.48   48.30
  -4   6  -2 1076.59   55.39
  -4   6  -2 1070.29   47.00
  -4   6  -2 1210.28   64.79
  -2  -4  -2 1175.18   57.89
   6  -2  -2 1243.38   60.09
   2   4   2 1155.58   56.49
   2   4   2 1136.09   50.49
  -6   2   2 1030.50   62.39
  -6   2   2 1106.39   50.89
   4  -6   2 1178.48   60.59
   7  -3  -2  356.96   38.50
  -3  -4  -2  464.25   49.30
  -3  -4  -2  440.16   43.20
  -4   7  -2  382.06   43.10
  -3  -4  -2  355.36   36.40
   7  -3  -2  444.16   53.99
  -4   7  -2  438.96   49.50
  -4   7  -2  401.96   38.40
  -7   3   2  350.36   23.10
  -7   3   2  396.16   45.30
   3   4   2  371.96   42.10
   4  -7   2  402.96   46.90
  -4  -4  -2  113.79   40.00
  -4   8  -2  107.29   41.10
   8  -4  -2  196.18   49.60
  -4   8  -2  179.88   33.70
  -4  -4  -2  196.08   38.10
   4   4   2  139.29   38.20
  -5  -3  -2  114.09   33.20
  -3   8  -2  175.18   29.30
  -3   8  -2  269.47   48.00
   8  -5  -2  215.38   42.40
   8  -5  -2  250.37   51.89
   5   3   2  222.38   40.00
  -8   5   2  259.17   54.19
  -2   7  -2   34.80   19.80
  -2   7  -2  -10.90   26.80
   7  -5  -2    9.20   25.40
  -5  -2  -2  -24.80   23.50
   7  -5  -2   13.50   25.40
  -2   7  -2   17.80   18.90
   7  -5  -2  -18.50   34.30
  -5  -2  -2   24.80   22.90
  -7   5   2   -1.90   22.60
   5   2   2   26.20   26.00
  -7   5   2   -0.80   20.80
   2  -7   2   27.80   27.50
   6  -5  -2  460.25   56.39
   6  -5  -2  442.56   32.00
   6  -5  -2  421.46   40.50
   6  -5  -2  443.96   41.80
  -1   6  -2  522.15   43.90
  -5  -1  -2  649.64   70.09
  -1   6  -2  481.25   45.10
  -1   6  -2  525.85   33.90
  -5  -1  -2  512.75   38.00
  -1   6  -2  505.75   33.30
   1  -6   2  433.16   48.30
  -6   5   2  462.95   35.40
   5   1   2  481.45   41.90
   5   1   2  501.15   43.50
  -6   5   2  520.05   40.60
   5  -5  -2  587.94   50.19
   0   5  -2  594.94   39.40
   0   5  -2  656.93   39.30
  -5   0  -2  625.94   36.90
  -5   0  -2  606.14   36.60
   5  -5  -2  547.45   35.60
   0   5  -2  587.34   34.00
   0   5  -2  552.64   30.90
   5  -5  -2  613.14   39.90
   5   0   2  584.64   38.90
   0  -5   2  530.75   44.60
  -5   5   2  596.94   38.10
   5   0   2  580.84   37.60
  -5   5   2  558.54   45.50
  -5   5   2  571.24   34.70
   0  -5   2  524.35   30.60
   5   0   2  622.54   42.00
   0  -5   2  620.24   34.30
  -5   1  -2  -11.30   12.10
   4  -5  -2   -3.90   19.00
   4  -5  -2  -12.00   13.50
  -5   1  -2    6.80   11.80
   1   4  -2    4.60   12.20
   4  -5  -2   -0.60   13.40
   1   4  -2   12.60    9.90
   1   4  -2   16.90   12.60
   4  -5  -2  -12.00   15.10
   1   4  -2    5.00   14.20
  -1  -4   2    3.30   10.30
  -4   5   2   -5.90   12.90
  -4   5   2   -7.60   11.60
   5  -1   2   -3.40   15.50
  -4   5   2   -9.80   18.10
  -1  -4   2    0.50   17.20
  -1  -4   2    0.90   10.40
   5  -1   2   14.30   16.20
   3  -5  -2  987.10   41.10
  -5   2  -2  993.20   43.30
   2   3  -2  949.40   37.00
   2   3  -2 1022.60   45.50
  -5   2  -2 1016.10   42.80
   3  -5  -2  999.50   45.10
   2   3  -2 1014.00   35.00
   3  -5  -2 1003.30   45.60
   2   3  -2  985.30   41.30
   3  -5  -2 1062.39   51.29
  -5   2  -2 1043.70   42.30
  -3   5   2 1009.50   45.00
   5  -2   2  973.00   41.30
  -2  -3   2 1013.90   35.40
  -3   5   2 1036.70   51.89
  -3   5   2 1008.40   41.70
  -3   5   2  967.40   41.80
  -2  -3   2 1023.40   37.00
  -2  -3   2 1028.20   42.70
   5  -2   2 1023.50   39.20
   5  -2   2  952.70   45.30
   3   2  -2  978.80   46.00
   2  -5  -2  982.00   45.90
   2  -5  -2 1022.00   49.80
  -5   3  -2 1032.50   42.10
   2  -5  -2  980.50   45.30
  -5   3  -2  999.70   44.80
   2  -5  -2  992.50   40.00
  -5   3  -2 1006.80   45.80
   3   2  -2 1045.50   39.20
   3   2  -2 1008.90   40.20
  -3  -2   2  980.40   36.90
   5  -3   2  988.80   41.40
  -2   5   2 1022.00   42.60
  -2   5   2 1036.70   41.40
  -2   5   2 1036.20   51.59
  -2   5   2  930.61   43.60
   5  -3   2  974.60   47.10
  -3  -2   2  963.40   36.30
  -3  -2   2  998.90   36.80
   5  -3   2 1028.00   34.30
   4   1  -2   40.20   13.90
   1  -5  -2    8.60   12.30
  -5   4  -2    4.20   18.50
   1  -5  -2  -20.80   16.00
  -5   4  -2  -13.20   11.30
  -5   4  -2   -9.00   14.70
   1  -5  -2   -4.20   17.10
   4   1  -2   17.50   19.10
   4   1  -2  -11.90   12.50
   1  -5  -2   -6.00   15.00
  -1   5   2    8.50   13.50
   5  -4   2   30.40   20.50
  -4  -1   2    9.70   10.70
   5  -4   2    6.10    7.90
  -1   5   2    0.70   13.50
  -1   5   2   43.70   18.50
   5  -4   2   10.90    7.50
  -4  -1   2   -9.20   10.30
  -4  -1   2  -10.10    9.10
  -1   5   2   -6.30   18.90
   5  -4   2   14.30   12.50
  -5   5  -2  609.14   42.60
   5   0  -2  557.94   34.90
  -5   5  -2  385.26   52.29
   0  -5  -2  553.64   40.70
   0  -5  -2  522.75   49.30
   0  -5  -2  582.84   34.80
   0  -5  -2  555.94   39.90
   0   5   2  543.75   34.10
   5  -5   2  694.03   51.69
   0   5   2  560.14   41.60
  -5   0   2  577.04   33.30
   5  -5   2  523.75   34.80
  -5   0   2  560.84   34.90
   5  -5   2  556.24   40.20
   0   5   2  479.95   42.80
  -1  -5  -2  455.95   37.00
   6  -1  -2  542.95   39.60
  -1  -5  -2  524.35   42.80
  -5   6  -2  533.25   46.90
  -5   6  -2  515.95   51.29
   6  -1  -2  596.14   48.50
  -1  -5  -2  452.05   46.00
  -5   6  -2  420.86   36.60
  -6   1   2  449.76   39.40
   1   5   2  508.35   38.80
   1   5   2  456.15   48.90
   5  -6   2  435.96   45.60
  -5   7  -2   23.20   32.60
  -2  -5  -2  -21.30   29.00
  -5   7  -2  -13.70   32.50
  -2  -5  -2   34.70   23.30
  -5   7  -2  -11.50   18.90
   7  -2  -2   15.20   25.30
   7  -2  -2   76.89   31.70
  -2  -5  -2  -19.00   22.70
   2   5   2   12.40   23.30
  -7   2   2  -18.40   23.70
   5  -7   2   -1.40   34.20
  -3  -5  -2  227.98   43.80
  -5   8  -2  225.88   49.70
   8  -3  -2  167.48   42.70
  -3  -5  -2  211.08   40.70
  -5   8  -2  200.98   34.10
   3   5   2  151.58   37.90
  -6  -2  -2  491.55   60.69
  -2   8  -2  353.26   49.70
  -2   8  -2  431.76   49.10
   8  -6  -2  336.37   48.10
   8  -6  -2  457.65   65.49
   6   2   2  267.07   46.10
   7  -6  -2  249.28   29.00
  -1   7  -2  282.57   40.00
  -6  -1  -2  256.57   36.80
  -1   7  -2  248.28   32.90
   7  -6  -2  393.36   58.59
   7  -6  -2  325.27   40.30
  -1   7  -2  238.28   29.40
  -6  -1  -2  337.47   38.00
   7  -6  -2  180.18   44.00
  -7   6   2  234.88   33.10
   6   1   2  261.47   36.00
  -7   6   2  291.47   37.70
   0   6  -2  329.27   39.10
  -6   0  -2  210.98   28.80
   6  -6  -2  253.07   30.90
   0   6  -2  300.57   33.50
   6  -6  -2  281.27   37.30
   6  -6  -2  252.17   42.90
   0   6  -2  218.98   32.20
   0   6  -2  293.27   32.00
   6  -6  -2  285.97   31.90
  -6   0  -2  205.18   29.00
  -6   6   2  258.47   31.30
   6   0   2  368.76   40.70
  -6   6   2  254.07   30.70
   0  -6   2  315.57   39.50
   5  -6  -2  486.15   40.90
  -6   1  -2  318.37   40.10
  -6   1  -2  444.46   37.70
   1   5  -2  526.55   34.40
   5  -6  -2  575.44   61.19
   1   5  -2  403.96   42.10
   5  -6  -2  541.95   41.20
  -6   1  -2  519.85   38.80
   1   5  -2  491.35   36.20
   1   5  -2  495.75   40.10
  -5   6   2  492.85   39.90
  -1  -5   2  464.45   46.10
   6  -1   2  490.75   43.00
   6  -1   2  470.85   42.90
  -5   6   2  483.15   51.59
  -5   6   2  413.86   37.00
   6  -1   2  393.26   42.10
  -6   2  -2 1197.08   71.29
   4  -6  -2 1252.87   64.49
   2   4  -2 1192.68   46.50
   2   4  -2 1085.29   42.40
  -6   2  -2 1126.89   50.59
   4  -6  -2 1081.89   54.69
   2   4  -2 1052.19   51.69
   4  -6  -2 1141.19   52.89
   2   4  -2 1074.49   51.99
   4  -6  -2 1158.08   50.89
  -6   2  -2 1200.78   53.49
   6  -2   2 1197.98   53.89
  -4   6   2 1107.79   65.39
   6  -2   2 1103.99   49.99
  -4   6   2 1047.20   53.19
   6  -2   2 1185.08   58.09
  -2  -4   2 1153.88   45.40
  -2  -4   2 1080.19   52.59
  -4   6   2 1122.49   52.09
  -4   6   2 1165.38   51.69
  -6   3  -2   23.90   31.70
   3  -6  -2   14.40   23.20
  -6   3  -2    4.70   18.30
  -6   3  -2  -22.10   16.80
   3  -6  -2  -18.60   19.70
   3   3  -2    7.70   15.20
   3  -6  -2  -10.20   15.40
   3   3  -2    3.20   13.80
   3   3  -2   19.70   23.80
   3  -6  -2   25.00   20.00
  -3  -3   2   10.10   17.20
  -3   6   2  -48.30   25.30
   6  -3   2   19.60   17.00
  -3  -3   2   -1.40   12.30
   6  -3   2  -12.30   18.00
   6  -3   2   -5.50   19.10
  -3   6   2  -15.60   18.30
  -3   6   2   21.70   15.10
  -6   4  -2 1152.98   58.19
  -6   4  -2 1194.98   52.29
   4   2  -2 1211.28   50.09
   2  -6  -2 1127.09   48.00
   2  -6  -2 1027.10   53.89
   2  -6  -2 1192.28   59.79
  -6   4  -2 1154.88   55.39
   4   2  -2 1138.19   49.10
  -4  -2   2 1169.18   46.40
  -2   6   2 1081.29   54.09
  -2   6   2 1154.18   51.69
   6  -4   2 1076.79   39.20
  -2   6   2 1032.20   60.29
  -2   6   2 1114.19   48.50
   6  -4   2 1037.50   50.79
  -4  -2   2 1126.59   42.30
   1  -6  -2  461.55   46.80
  -6   5  -2  567.24   50.09
   1  -6  -2  494.35   44.80
  -6   5  -2  517.25   46.40
   5   1  -2  514.65   41.50
   5   1  -2  461.25   37.00
  -6   5  -2  472.05   38.50
   1  -6  -2  562.64   37.40
  -5  -1   2  468.75   36.20
  -1   6   2  482.05   37.40
   6  -5   2  487.35   54.09
   6  -5   2  494.25   22.40
   6  -5   2  488.65   21.30
  -5  -1   2  518.05   26.80
  -1   6   2  526.35   51.49
  -6   6  -2  294.27   37.00
   0  -6  -2  296.17   37.20
  -6   6  -2  260.17   42.40
   6   0  -2  297.47   36.10
   0  -6  -2  393.16   45.00
   6   0  -2  319.97   34.60
  -6   6  -2  206.98   34.50
   0  -6  -2  278.37   40.90
   0   6   2  309.67   34.00
  -6   0   2  300.07   33.30
   6  -6   2  345.97   49.20
   0   6   2  235.98   42.00
  -1  -6  -2  221.08   41.00
  -6   7  -2  258.57   33.00
  -1  -6  -2  305.47   39.40
   7  -1  -2  386.96   44.70
  -6   7  -2  348.97   50.99
  -1  -6  -2  227.78   33.40
  -7   1   2  312.07   38.40
   1   6   2  240.28   39.10
   6  -7   2  209.18   46.90
   8  -2  -2  430.56   56.29
  -6   8  -2  285.87   52.69
  -2  -6  -2  400.16   46.80
  -2  -6  -2  478.45   56.09
  -6   8  -2  316.27   40.00
   2   6   2  541.45   62.39
  -7   0  -2  218.08   34.90
   0   7  -2  279.97   41.20
   7  -7  -2  233.08   53.69
   7  -7  -2  273.07   42.90
   0   7  -2  276.67   35.00
  -7   7   2  305.47   42.80
  -7   7   2  310.67   41.60
   7   0   2  390.46   77.09
  -7   1  -2  260.77   34.50
  -7   1  -2  216.08   32.40
  -7   1  -2  249.48   33.00
   6  -7  -2  309.17   51.99
   6  -7  -2  289.47   38.30
   1   6  -2  283.37   34.30
   1   6  -2  282.87   32.10
   6  -7  -2  203.08   32.00
  -6   7   2  229.58   33.80
   7  -1   2  252.17   41.00
  -6   7   2  343.77   41.30
  -7   2  -2  -33.60   20.30
  -7   2  -2   32.80   23.20
  -7   2  -2    4.20   22.10
   5  -7  -2   29.60   27.90
   2   5  -2   -7.30   18.50
   5  -7  -2   13.60   33.80
   2   5  -2    4.40   18.80
   5  -7  -2   21.00   27.10
  -5   7   2   -6.10   22.80
  -5   7   2  -29.10   23.20
   7  -2   2    6.50   29.00
   7  -2   2   -9.50   28.10
  -2  -5   2   -0.90   30.50
  -2  -5   2   27.30   21.10
   4  -7  -2  345.37   42.30
  -7   3  -2  400.56   42.80
   3   4  -2  423.56   43.60
  -7   3  -2  468.15   47.30
   4  -7  -2  278.47   42.50
  -7   3  -2  368.96   44.70
   4  -7  -2  396.16   47.00
   3   4  -2  353.36   37.60
  -3  -4   2  424.46   45.70
   7  -3   2  417.66   41.50
  -3  -4   2  414.66   39.50
  -4   7   2  402.66   42.60
  -4   7   2  354.76   42.00
   7  -3   2  414.26   48.30
  -7   4  -2  338.97   37.60
   3  -7  -2  309.57   41.80
   4   3  -2  365.36   41.20
   3  -7  -2  414.06   47.00
   4   3  -2  368.96   39.20
  -7   4  -2  397.16   47.40
  -7   4  -2  411.06   43.40
   3  -7  -2  356.56   36.40
  -4  -3   2  418.26   39.20
  -3   7   2  374.96   39.70
  -4  -3   2  356.56   38.80
   7  -4   2  411.36   46.10
  -3   7   2  386.36   42.10
   7  -4   2  434.86   36.60
   2  -7  -2   -4.60   22.20
  -7   5  -2  -43.80   27.50
   2  -7  -2   -1.10   30.90
  -7   5  -2  -21.30   26.70
   5   2  -2   12.60   29.10
   2  -7  -2   -0.70   29.70
  -7   5  -2    1.70   22.10
   5   2  -2  -27.60   22.00
  -5  -2   2  -11.90   19.80
  -5  -2   2   68.99   22.10
  -2   7   2   21.90   25.30
   7  -5   2  -23.50   32.90
  -2   7   2  -24.30   22.90
   7  -5   2  -22.80   14.80
  -7   6  -2  210.88   40.50
   1  -7  -2  294.67   42.10
   1  -7  -2  203.28   33.80
  -7   6  -2  253.87   33.50
   1  -7  -2  263.77   40.90
   6   1  -2  308.07   40.20
   7  -6   2  178.48   45.40
  -6  -1   2  327.67   58.89
  -1   7   2  302.87   38.00
  -7   7  -2  195.48   34.40
  -7   7  -2  339.37   50.89
   0  -7  -2  262.47   46.10
   7   0  -2  335.47   46.20
   0  -7  -2  326.07   50.79
   0   7   2  244.58   37.10
  -8   2  -2  396.16   46.30
  -8   2  -2  493.55   61.49
   6  -8  -2  496.55   54.19
   2   6  -2  476.45   52.09
   6  -8  -2  430.26   66.19
  -6   8   2  382.46   47.70
  -6   8   2  367.36   48.70
   8  -2   2  348.87   58.09
   5  -8  -2  308.27   45.70
   3   5  -2  205.58   33.10
   5  -8  -2  190.38   54.29
  -8   3  -2  195.48   37.60
  -8   3  -2  199.98   39.00
   8  -3   2  164.28   44.40
  -5   8   2  260.97   41.60
  -5   8   2  252.87   41.80
   4  -8  -2  169.18   50.79
   4  -8  -2  102.49   37.50
  -8   4  -2  133.69   37.20
  -8   4  -2   91.09   35.60
   4   4  -2  153.28   32.80
  -4   8   2  129.99   34.20
  -4   8   2  164.98   38.20
   8  -4   2  172.38   43.60
   5   3  -2  209.08   36.30
  -8   5  -2  254.17   45.00
   3  -8  -2  200.98   41.60
   3  -8  -2  298.67   54.09
  -8   5  -2  215.58   41.30
  -3   8   2  203.48   39.70
  -3   8   2  197.28   38.10
   2  -8  -2  310.47   51.19
   6   2  -2  430.46   47.60
   2  -8  -2  498.65   59.99
  -8   6  -2  450.45   58.39
  -8   6  -2  356.16   43.40
  -2   8   2  385.86   43.30
   0   0  -3    2.60    6.60
   0   0  -3   -0.50    2.00
   0   0  -3    1.70    2.10
  -1   0  -3  575.04   23.10
   1  -1  -3  577.54   19.80
  -1   0  -3  589.24   17.40
  -1   0  -3  579.24   18.20
   1  -1  -3  585.24   20.10
   1  -1  -3  587.54   27.50
   0   1  -3  572.74   24.30
   0   1  -3  594.44   23.70
   1   0   3  597.24   24.30
  -1   1   3  578.04   16.70
   1   0   3  564.54   19.20
   1   0   3  571.54   18.00
  -1   1  -3  580.74   15.30
  -1   1  -3  564.84   20.20
  -1   1  -3  609.44   25.60
   1   0  -3  607.34   27.10
   0  -1  -3  562.64   25.20
  -1   1  -3  568.04   15.90
   1   0  -3  552.34   19.80
   0  -1  -3  589.64   18.30
   1   0  -3  562.54   16.20
   1   0  -3  584.94   14.40
   0  -1  -3  585.64   19.70
   0   1   3  581.64   17.80
   0   1   3  576.54   26.50
   1  -1   3  585.64   14.80
   1  -1   3  568.54   17.30
   0   1   3  554.54   20.80
   2  -1  -3    1.00    4.80
  -1  -1  -3    8.40    7.80
  -1   2  -3   -3.90    4.60
   2  -1  -3   -0.70   10.30
  -1   2  -3    0.30    3.40
  -1   2  -3    0.10    5.10
  -1   2  -3   -3.10    8.40
  -1  -1  -3   -2.70    4.20
   2  -1  -3    7.10    7.70
   2  -1  -3    2.50    3.70
  -1  -1  -3    2.60    5.40
  -2   1   3    6.40    5.70
   1   1   3    2.30    4.90
   1   1   3    3.10    6.10
  -2   1   3  -10.90    3.80
   1   1   3   17.00   10.00
   1  -2   3    6.00    3.70
   1  -2   3    3.30    4.20
  -2  -1  -3  417.06   21.80
  -1   3  -3  393.96   16.80
   3  -2  -3  446.76   28.00
  -2  -1  -3  439.96   25.40
   3  -2  -3  389.06   16.40
   3  -2  -3  425.76   29.80
   3  -2  -3  390.06   20.70
  -2  -1  -3  411.26   20.30
  -1   3  -3  420.86   16.60
  -1   3  -3  381.56   27.10
  -1   3  -3  407.96   30.00
   1  -3   3  419.36   26.80
   1  -3   3  408.96   18.70
   2   1   3  435.16   26.40
   1  -3   3  402.46   17.10
  -3   2   3  423.76   23.90
  -3   2   3  413.96   20.30
   2   1   3  372.36   22.50
   2   1   3  380.26   20.60
   0   2  -3 1733.83   38.00
   0   2  -3 1740.83   52.39
  -2   0  -3 1736.53   47.90
  -2   0  -3 1741.83   44.90
   2  -2  -3 1720.83   43.60
  -2   0  -3 1730.73   44.00
   2  -2  -3 1649.83   54.79
   2  -2  -3 1696.73   50.09
   2  -2  -3 1787.52   45.50
   0   2  -3 1725.23   41.90
   0  -2   3 1779.72   48.90
   0  -2   3 1688.03   37.50
   2   0   3 1722.53   45.50
  -2   2   3 1733.53   43.80
   0  -2   3 1777.12   37.60
  -2   2   3 1712.33   48.20
   2   0   3 1778.82   48.40
   2   0   3 1714.63   45.30
   1  -2  -3    5.90    7.00
  -2   1  -3    5.00    4.10
   1  -2  -3   -5.40    9.00
   1   1  -3   -1.50    6.70
   1  -2  -3    2.50    5.90
   1   1  -3    1.30    4.00
  -2   1  -3    0.60    7.40
   1   1  -3   -1.00    3.80
  -2   1  -3   -4.00    4.80
   1  -2  -3   -0.70    4.40
  -2   1  -3    7.20    5.80
   2  -1   3   -3.40    4.50
   2  -1   3   -8.30    5.80
   2  -1   3    7.20    5.90
  -1   2   3    5.80    8.20
  -1   2   3    7.90    4.70
  -1  -1   3    2.50    3.10
  -1   2   3    1.50    9.40
  -1  -1   3   -2.50    3.10
  -2   2  -3 1764.42   54.29
  -2   2  -3 1722.33   36.90
   0  -2  -3 1758.42   53.39
   2   0  -3 1456.65   43.50
   0  -2  -3 1729.23   48.50
   2   0  -3 1713.13   44.20
  -2   2  -3 1741.43   43.20
   2   0  -3 1709.13   38.00
   0  -2  -3 1711.93   47.20
   0  -2  -3 1672.83   44.00
  -2   2  -3 1705.23   42.40
   2  -2   3 1759.52   41.50
   0   2   3 1782.32   53.19
  -2   0   3 1727.83   39.70
   2  -2   3 1735.63   46.40
   0   2   3 1755.92   49.50
  -2   0   3 1703.23   40.80
  -2   3  -3  448.36   21.50
   3  -1  -3  418.46   19.60
  -1  -2  -3  400.96   26.20
   3  -1  -3  373.96   23.60
  -1  -2  -3  404.96   19.90
  -2   3  -3  419.76   18.20
  -1  -2  -3  415.26   23.10
  -2   3  -3  418.26   30.30
   1   2   3  440.86   26.90
  -3   1   3  388.56   19.70
   2  -3   3  432.16   21.70
  -3   1   3  404.16   20.30
   2  -3   3  412.06   18.50
   1   2   3  412.46   24.90
   1   2   3  407.06   20.30
   2  -3   3  412.46   25.90
  -2   4  -3    3.20    7.60
  -2  -2  -3   -2.10    9.20
   4  -2  -3   18.40   14.20
  -2  -2  -3   -7.60   12.60
  -2  -2  -3  -13.00    7.80
   4  -2  -3    2.90    8.60
  -2   4  -3    5.50   17.00
   2   2   3  -13.10   10.80
   2   2   3    1.60   11.40
   2  -4   3    4.30   10.30
  -4   2   3   -8.30   10.00
  -4   2   3   29.60   11.80
   2   2   3   12.10   14.60
   2  -4   3  -14.90   13.50
   2  -4   3   14.90    8.30
  -2   5  -3  218.38   14.00
  -3  -2  -3  177.08   21.80
  -3  -2  -3  253.47   31.00
   5  -3  -3  215.98   13.00
  -2   5  -3  172.58   21.90
  -2   5  -3  218.48   33.50
  -3  -2  -3  183.38   23.00
  -2   5  -3  209.88   25.70
   5  -3  -3  166.78   20.10
  -5   3   3  193.18   22.80
   3   2   3  232.38   30.40
   2  -5   3  248.18   26.80
  -5   3   3  170.38   23.80
   3   2   3  223.78   26.00
   2  -5   3  176.18   21.80
   3   2   3  224.08   27.30
   2  -5   3  159.08   26.90
  -1   4  -3  256.77   23.90
  -1   4  -3  328.37   33.50
  -3  -1  -3  280.57   23.10
  -3  -1  -3  313.07   22.20
   4  -3  -3  309.07   31.50
   4  -3  -3  274.87   18.10
  -3  -1  -3  300.87   26.40
   4  -3  -3  300.97   23.30
   4  -3  -3  304.97   31.30
  -1   4  -3  303.67   18.20
  -1   4  -3  265.37   18.10
   1  -4   3  262.77   17.80
  -4   3   3  256.97   27.00
   3   1   3  276.67   26.80
   1  -4   3  307.77   21.30
   3   1   3  264.27   24.70
  -4   3   3  293.77   22.10
   1  -4   3  316.37   29.50
   3   1   3  267.57   28.00
  -3   0  -3   11.80   10.10
   3  -3  -3    2.10   12.10
   0   3  -3   33.10   13.30
   0   3  -3    9.00    9.10
  -3   0  -3    7.50    8.50
   3  -3  -3    1.00    8.30
   0   3  -3    8.60    5.80
  -3   0  -3    1.80    8.10
   3  -3  -3   -1.70    8.00
   3  -3  -3   21.60   13.50
   3   0   3    2.90    9.00
   0  -3   3    7.30   12.30
   0  -3   3    2.30    6.40
  -3   3   3    0.50    7.30
  -3   3   3   -9.30   11.10
   3   0   3   15.10    9.10
   0  -3   3    1.20    5.70
   3   0   3  -13.60   11.00
   2  -3  -3  423.96   21.10
   2  -3  -3  385.86   27.30
   2  -3  -3  378.66   25.50
   2  -3  -3  407.16   22.40
  -3   1  -3  428.96   20.30
   1   2  -3  397.26   16.50
  -3   1  -3  398.86   20.10
   1   2  -3  414.16   19.50
  -3   1  -3  444.66   21.50
   1   2  -3  382.66   22.40
  -2   3   3  427.26   27.90
   3  -1   3  418.76   20.80
  -2   3   3  399.06   20.40
  -2   3   3  437.66   27.50
   3  -1   3  419.26   21.20
  -1  -2   3  451.15   22.10
  -1  -2   3  436.96   15.70
  -1  -2   3  414.46   16.20
   2   1  -3  408.76   19.00
   1  -3  -3  397.76   20.70
   1  -3  -3  392.16   24.70
  -3   2  -3  382.96   20.20
   1  -3  -3  385.96   27.10
   2   1  -3  397.26   16.10
   2   1  -3  416.56   25.20
   1  -3  -3  405.86   22.90
  -3   2  -3  402.76   20.80
  -3   2  -3  401.96   27.20
   3  -2   3  416.56   15.70
  -1   3   3  414.56   19.80
  -2  -1   3  408.06   16.10
  -1   3   3  405.16   26.40
  -2  -1   3  409.06   17.00
  -1   3   3  414.56   28.00
   3  -2   3  373.26   23.00
   3  -2   3  400.26   20.10
  -3   3  -3   -4.60    8.20
   3   0  -3   11.80    9.00
  -3   3  -3    9.10   13.60
   0  -3  -3   -1.80    7.90
  -3   3  -3   -2.10    7.50
   0  -3  -3    1.30    9.80
   3   0  -3   -6.70    6.10
   0  -3  -3    0.10    9.30
   0  -3  -3   12.40   12.70
  -3   0   3   -9.70    6.80
  -3   0   3    5.90    6.80
   3  -3   3   -0.30    7.60
   0   3   3    7.10    7.40
   3  -3   3   14.60   11.40
   0   3   3  -11.20   11.90
   0   3   3    1.30   11.10
  -1  -3  -3  269.27   24.30
   4  -1  -3  237.78   20.00
  -1  -3  -3  261.37   28.60
  -1  -3  -3  264.77   24.10
   4  -1  -3  329.57   27.30
  -3   4  -3  284.57   20.00
  -3   4  -3  330.77   34.00
  -3   4  -3  243.28   23.60
  -1  -3  -3  270.87   20.80
   1   3   3  261.37   28.60
   1   3   3  281.57   22.20
   1   3   3  271.87   27.40
   3  -4   3  259.97   20.00
   3  -4   3  269.67   26.70
   3  -4   3  241.18   26.90
  -4   1   3  234.48   20.70
   5  -2  -3  196.88   23.90
  -2  -3  -3  197.58   23.00
  -2  -3  -3  209.48   24.40
  -3   5  -3  165.98   22.20
  -2  -3  -3  174.18   24.60
  -3   5  -3  189.08   23.50
   5  -2  -3  210.58   45.40
  -2  -3  -3  151.78   29.40
   2   3   3  201.28   25.10
  -5   2   3  180.38   22.50
   3  -5   3  190.08   23.60
   2   3   3  191.58   25.70
   2   3   3  255.57   30.80
   3  -5   3  206.78   23.10
  -5   2   3  150.58   18.20
   3  -5   3  210.08   29.00
  -3   6  -3   62.09   31.30
   6  -3  -3   22.90   18.70
  -3  -3  -3   25.40   22.90
   6  -3  -3  -41.30   25.00
  -3   6  -3   -4.10   14.00
  -3  -3  -3   17.30   18.60
   6  -3  -3    0.70   25.50
  -3  -3  -3  -10.70   15.50
   3   3   3   25.10   18.00
  -6   3   3    0.10   18.90
  -3   7  -3  108.09   37.00
  -4  -3  -3  137.99   36.70
  -3   7  -3  110.39   23.10
   7  -4  -3   74.79   35.80
  -4  -3  -3   98.89   28.00
   7  -4  -3   69.59   37.40
  -4  -3  -3  155.48   38.50
  -7   4   3  122.69   29.40
   4   3   3  103.79   31.20
  -2   6  -3  514.05   52.19
  -4  -2  -3  584.74   37.50
  -4  -2  -3  526.05   46.60
   6  -4  -3  537.65   56.49
   6  -4  -3  396.66   39.50
   6  -4  -3  500.75   46.80
   6  -4  -3  489.65   25.00
  -4  -2  -3  582.74   41.40
  -2   6  -3  558.44   46.30
  -2   6  -3  575.34   32.50
  -2   6  -3  513.15   27.10
  -6   4   3  525.15   24.20
   4   2   3  562.54   43.20
  -6   4   3  511.45   39.50
   5  -4  -3  -10.90   21.10
  -1   5  -3   16.40   16.60
  -1   5  -3   -9.60   10.20
   5  -4  -3  -10.00   11.20
  -4  -1  -3  -21.00   16.70
  -1   5  -3  -11.50   14.30
   5  -4  -3   11.60   22.40
   5  -4  -3    8.90   14.30
  -1   5  -3   -6.20   19.90
  -4  -1  -3   -6.80   13.40
   4   1   3  -20.20   20.90
  -5   4   3  -20.80   19.20
   4   1   3  -12.00   15.60
   1  -5   3   11.40   13.40
   4   1   3   -5.80   17.90
  -5   4   3  -12.20   14.00
   1  -5   3   15.30   22.90
  -5   4   3   -0.90   10.40
   0   4  -3  929.11   39.70
   4  -4  -3  975.70   50.59
   4  -4  -3  911.31   37.60
  -4   0  -3  913.41   39.60
   0   4  -3  932.51   36.70
  -4   0  -3  905.41   40.40
  -4   0  -3  898.41   38.20
   4  -4  -3  952.10   40.10
   0   4  -3  889.31   32.30
   0   4  -3  962.90   45.00
   4  -4  -3  942.41   47.80
  -4   4   3  943.11   34.10
   4   0   3  920.61   42.60
  -4   4   3  880.31   46.50
   0  -4   3  826.02   44.90
   0  -4   3  893.21   32.00
   4   0   3  968.40   41.30
   4   0   3  920.71   40.30
   0  -4   3  962.30   34.40
   1   3  -3  278.77   17.90
   3  -4  -3  291.77   23.20
  -4   1  -3  291.97   22.80
   3  -4  -3  295.47   30.30
   3  -4  -3  292.67   30.10
  -4   1  -3  287.67   21.80
  -4   1  -3  261.57   21.00
   1   3  -3  257.07   20.70
   1   3  -3  286.67   24.80
   3  -4  -3  264.17   24.20
   1   3  -3  264.27   22.80
   4  -1   3  209.48   22.70
   4  -1   3  244.68   22.70
  -3   4   3  272.37   21.40
   4  -1   3  245.38   23.30
  -3   4   3  298.77   31.30
  -1  -3   3  272.47   17.50
  -1  -3   3  289.77   26.40
  -1  -3   3  278.47   16.90
   2   2  -3   -6.10    7.70
   2  -4  -3    6.80    8.90
   2   2  -3   -4.50    7.50
   2  -4  -3   23.40   14.60
   2  -4  -3   17.50   12.10
  -4   2  -3   -0.60   13.40
   2   2  -3    0.70    7.60
   2  -4  -3   13.00   13.60
  -4   2  -3   -4.40    8.80
  -4   2  -3  -16.00    8.90
   4  -2   3   -9.00    9.20
  -2   4   3  -10.80   14.60
   4  -2   3   -0.60   10.20
  -2   4   3  -16.20    9.10
  -2  -2   3    5.60    6.90
   4  -2   3    2.60    8.30
  -2  -2   3   -8.80    6.80
  -2   4   3   12.70   15.80
  -2  -2   3  -19.10    9.40
   1  -4  -3  296.77   22.30
  -4   3  -3  299.07   23.10
  -4   3  -3  295.87   29.90
  -4   3  -3  261.17   22.00
   3   1  -3  288.67   22.30
   1  -4  -3  229.48   25.00
   1  -4  -3  338.07   27.80
   3   1  -3  283.17   19.30
   1  -4  -3  312.07   29.20
  -1   4   3  270.97   27.80
   4  -3   3  283.27   22.20
  -1   4   3  301.97   22.70
  -1   4   3  282.17   30.00
  -3  -1   3  275.37   19.10
  -3  -1   3  269.27   18.10
  -4   4  -3  851.61   48.80
   0  -4  -3  839.72   37.10
  -4   4  -3  915.91   36.70
   0  -4  -3  953.20   45.90
   4   0  -3  899.21   40.10
   0  -4  -3  922.11   42.90
  -4   4  -3  845.72   39.20
   0  -4  -3  925.91   42.30
   4   0  -3  860.11   34.60
   4  -4   3  866.51   35.90
  -4   0   3  845.42   37.30
   0   4   3  916.91   45.90
   0   4   3  894.81   37.70
   0   4   3  926.51   46.30
  -4   0   3  861.21   33.80
  -1  -4  -3  -43.00   17.40
  -1  -4  -3    2.40   13.00
  -4   5  -3   11.70   24.10
   5  -1  -3   21.90   13.50
  -1  -4  -3   -8.50   16.20
  -4   5  -3  -11.80   11.10
   5  -1  -3   -2.50   16.60
  -4   5  -3  -14.10   15.40
   1   4   3   30.60   20.90
   4  -5   3  -11.00   18.10
   1   4   3  -15.10   12.90
  -5   1   3   35.80   15.50
  -2  -4  -3  584.54   49.10
   6  -2  -3  596.14   50.29
  -4   6  -3  545.45   36.00
  -2  -4  -3  525.65   37.10
  -4   6  -3  565.94   45.20
   6  -2  -3  505.95   39.40
  -2  -4  -3  659.93   43.80
  -4   6  -3  556.14   55.99
   2   4   3  537.85   41.00
   4  -6   3  559.64   46.60
  -4   7  -3   91.39   37.30
  -4   7  -3   63.39   21.90
  -3  -4  -3  117.99   27.90
  -3  -4  -3   78.99   34.90
  -3  -4  -3   69.09   23.20
   3   4   3   48.80   27.40
  -4  -4  -3  -68.79   30.10
   8  -4  -3   91.59   45.70
  -4  -4  -3   54.29   40.30
  -4   8  -3   35.20   26.90
  -4   8  -3   40.20   41.60
   8  -4  -3   36.00   46.50
   8  -5  -3   20.00   42.20
  -3   8  -3   98.99   41.10
  -5  -3  -3   48.00   36.60
   8  -5  -3   69.69   52.89
  -5  -3  -3   22.20   42.10
  -3   8  -3   52.09   43.00
   7  -5  -3  -31.40   37.70
  -2   7  -3  -12.80   18.80
   7  -5  -3  -14.40   31.60
  -5  -2  -3   14.20   30.20
  -2   7  -3    4.20   33.30
  -5  -2  -3   14.00   25.40
   5   2   3   11.00   28.70
  -7   5   3    8.90   15.90
  -1   6  -3   90.79   20.20
   6  -5  -3  105.99   19.60
  -1   6  -3  105.19   29.40
   6  -5  -3  121.99   26.80
  -5  -1  -3  149.88   25.80
  -1   6  -3  114.29   27.90
   6  -5  -3  104.49   32.70
  -5  -1  -3  101.99   23.10
   6  -5  -3  131.09   31.40
  -5  -1  -3  171.18   32.00
  -1   6  -3   97.69   18.80
  -6   5   3   92.89   24.70
  -6   5   3  102.59   18.60
   5   1   3  124.89   28.30
   0   5  -3  176.98   22.50
   0   5  -3  212.38   27.10
   0   5  -3  151.68   19.40
   5  -5  -3  159.58   32.10
   5  -5  -3  219.98   28.10
  -5   0  -3  234.48   26.90
   0   5  -3  204.88   29.50
  -5   0  -3  186.68   25.30
   5  -5  -3  191.78   24.90
   5  -5  -3  156.18   28.50
  -5   5   3  175.28   21.40
   0  -5   3  187.58   21.80
   5   0   3  175.78   28.20
   0  -5   3  204.68   31.00
   5   0   3  188.78   29.70
  -5   5   3  173.18   24.90
  -5   1  -3  -14.70   12.80
   1   4  -3   -8.20   16.50
   1   4  -3   -4.30   13.40
   1   4  -3    6.30   14.80
  -5   1  -3    7.70   13.90
   1   4  -3    0.00   11.00
   4  -5  -3  -34.60   22.10
   4  -5  -3  -21.60   22.30
   4  -5  -3    2.20   16.80
   4  -5  -3   23.70   15.70
  -4   5   3    3.30   21.80
   5  -1   3    2.20   17.80
  -4   5   3  -22.40   12.80
  -1  -4   3    3.60   19.00
  -4   5   3   15.00   14.50
   5  -1   3    9.30   16.70
  -1  -4   3   -6.00   15.30
  -1  -4   3  -17.90   11.30
   5  -1   3   26.30   18.60
   3  -5  -3  154.58   21.10
   3  -5  -3  203.78   28.70
   3  -5  -3  166.98   24.10
   2   3  -3  192.78   26.30
   3  -5  -3  250.17   32.10
  -5   2  -3  201.78   24.20
  -5   2  -3  181.78   29.20
   2   3  -3  216.88   19.70
   2   3  -3  190.58   22.30
  -2  -3   3  171.58   19.40
   5  -2   3  230.78   23.30
   5  -2   3  242.78   26.60
  -2  -3   3  189.48   19.90
   5  -2   3  173.38   27.30
  -3   5   3  160.58   19.70
  -2  -3   3  209.68   23.40
  -3   5   3  171.08   28.70
  -3   5   3  204.58   30.10
  -5   3  -3  226.78   26.40
   2  -5  -3  241.18   30.90
   2  -5  -3  200.38   24.40
   3   2  -3  170.68   21.20
   3   2  -3  249.88   29.90
   3   2  -3  175.18   25.30
   2  -5  -3  240.88   30.00
   5  -3   3  222.68   26.50
  -2   5   3  176.68   26.40
  -2   5   3  204.58   22.50
  -3  -2   3  212.08   20.40
  -3  -2   3  161.58   19.30
  -3  -2   3  177.78   20.40
  -2   5   3  165.18   28.00
   5  -3   3  189.18   17.30
   5  -3   3  217.18   26.40
   1  -5  -3   15.30   19.90
   4   1  -3   12.70   12.20
   1  -5  -3   28.30   14.20
  -5   4  -3   18.50   13.90
  -5   4  -3   23.60   16.00
   4   1  -3  -14.90   13.60
   1  -5  -3   38.40   22.40
   1  -5  -3  -29.10   20.90
  -5   4  -3   39.10   21.80
  -1   5   3   -1.20   13.70
   5  -4   3   23.10   18.70
   5  -4   3   27.00   27.20
  -1   5   3  -13.30   22.00
  -1   5   3   -9.60   20.10
   0  -5  -3  164.28   31.30
   5   0  -3  190.78   23.00
   0  -5  -3  185.88   26.80
   0  -5  -3  195.28   25.00
  -5   5  -3  201.18   24.30
  -5   5  -3  193.88   37.20
  -5   5  -3  186.78   26.30
   5   0  -3  174.78   26.20
   0   5   3  187.18   26.60
  -5   0   3  173.38   21.70
   5  -5   3  177.28   29.60
   6  -1  -3  160.08   32.10
  -1  -5  -3  123.39   33.10
  -5   6  -3  187.78   38.50
   6  -1  -3  138.99   23.60
  -5   6  -3  117.69   28.40
  -1  -5  -3  123.49   30.00
  -1  -5  -3  124.49   24.00
  -5   6  -3  115.19   22.10
   5  -6   3  125.59   31.90
  -6   1   3  109.89   23.50
   1   5   3  132.09   26.30
  -2  -5  -3   -4.60   24.70
   7  -2  -3  -54.79   30.30
  -5   7  -3  -16.50   20.10
  -2  -5  -3   65.39   33.70
  -5   7  -3   62.79   37.20
   2   5   3   -8.80   26.80
  -3  -5  -3   11.60   51.89
  -3  -5  -3   48.60   34.50
  -5   8  -3   48.70   30.00
  -1   7  -3   37.80   21.70
  -6  -1  -3   52.69   29.10
   7  -6  -3   37.10   45.50
   7  -6  -3   89.59   37.20
  -1   7  -3   88.99   36.60
  -7   6   3   44.00   23.90
   6   1   3   40.10   32.70
   0   6  -3   21.80   18.00
   6  -6  -3   34.00   31.30
  -6   0  -3    4.10   21.50
   0   6  -3    7.40   26.90
   6  -6  -3  -24.40   35.50
   6  -6  -3   -7.70   22.80
   0   6  -3   67.59   25.30
  -6   6   3  -15.10   24.10
  -6   6   3   18.80   20.50
   6   0   3  -61.49   25.30
   5  -6  -3  136.59   26.90
   1   5  -3  106.19   23.80
  -6   1  -3  133.49   24.20
   5  -6  -3  109.19   27.70
  -6   1  -3  126.19   27.80
   5  -6  -3   88.99   31.50
   1   5  -3  104.39   20.00
   5  -6  -3  111.19   29.80
   1   5  -3  133.89   28.60
   1   5  -3   86.79   23.90
  -1  -5   3  182.18   34.30
  -5   6   3   72.59   24.00
  -5   6   3  160.18   24.90
   6  -1   3  127.29   29.10
   6  -1   3  141.09   28.30
  -6   2  -3  530.15   40.60
   2   4  -3  559.24   39.70
   4  -6  -3  500.55   53.59
   2   4  -3  522.25   46.30
   4  -6  -3  561.64   46.30
   4  -6  -3  568.74   48.20
  -6   2  -3  558.14   41.20
   2   4  -3  578.64   34.90
   2   4  -3  520.85   32.90
  -6   2  -3  566.64   44.10
   6  -2   3  600.94   47.10
  -2  -4   3  482.75   32.80
   6  -2   3  574.44   39.40
  -4   6   3  604.24   42.80
  -2  -4   3  567.94   44.90
   3   3  -3    8.80   15.30
   3   3  -3   12.30   15.90
  -6   3  -3   20.00   24.70
  -6   3  -3   29.60   17.70
   3  -6  -3   35.20   19.00
   3  -6  -3    6.10   24.30
  -6   3  -3   -9.80   19.10
   3  -6  -3   18.30   24.60
   6  -3   3   24.30   23.10
  -3  -3   3  -30.30   18.50
  -3   6   3    5.00   17.30
   2  -6  -3  609.24   49.00
   2  -6  -3  568.44   51.19
  -6   4  -3  580.34   40.10
  -6   4  -3  537.65   42.30
   4   2  -3  489.65   38.30
   2  -6  -3  477.75   38.70
  -6   4  -3  551.84   48.70
   4   2  -3  556.94   37.10
  -4  -2   3  520.45   27.40
  -2   6   3  519.55   40.30
   6  -4   3  563.34   21.50
   6  -4   3  525.15   31.70
  -6   5  -3  118.79   33.10
   1  -6  -3  170.08   36.30
   1  -6  -3   84.99   27.90
   5   1  -3   93.79   21.60
  -6   5  -3  126.89   24.10
   5   1  -3  102.19   25.90
  -6   5  -3  138.39   28.10
   1  -6  -3  125.19   25.70
  -1   6   3  110.09   21.70
   6  -5   3   73.99   32.50
  -5  -1   3  131.69   21.10
  -6   6  -3   61.89   35.30
   6   0  -3   -7.90   26.90
   0  -6  -3   14.70   29.40
   0  -6  -3   -7.30   23.70
  -6   6  -3  -20.40   21.10
   0  -6  -3   -5.80   26.20
   0   6   3    9.00   24.40
   7  -1  -3    8.30   36.20
  -6   7  -3   79.99   25.70
  -1  -6  -3   21.40   38.10
  -6   7  -3  141.39   45.20
  -1  -6  -3   14.80   32.90
   1   6   3   -2.40   29.20
  -7   0  -3   62.29   31.60
   7  -7  -3   62.19   39.70
   0   7  -3  108.69   36.60
   7  -7  -3  118.29   56.89
  -7   7   3   58.19   32.60
   6  -7  -3   50.59   39.50
  -7   1  -3   49.10   28.00
   1   6  -3   75.29   25.30
   1   6  -3   79.29   30.00
   6  -7  -3  163.68   39.10
  -7   1  -3  106.69   33.40
  -6   7   3   55.09   30.00
  -7   2  -3   21.50   23.70
  -7   2  -3   34.40   28.10
   2   5  -3   33.00   20.20
   5  -7  -3  -32.40   31.40
   5  -7  -3  -46.40   32.50
  -5   7   3   -6.70   25.60
  -2  -5   3   22.50   34.60
   7  -2   3   14.70   30.10
   7  -2   3    5.20   29.70
  -5   7   3  -24.50   25.60
  -7   3  -3  102.39   28.70
   4  -7  -3  221.68   38.50
   3   4  -3   74.89   23.00
   4  -7  -3   76.39   37.50
  -7   3  -3  127.79   34.00
  -4   7   3   52.29   26.90
  -4   7   3   68.29   25.90
   7  -3   3   85.59   33.10
  -3  -4   3  185.78   34.50
   4   3  -3   85.89   25.00
   3  -7  -3   64.89   33.10
  -7   4  -3   91.29   27.70
  -7   4  -3  104.49   34.10
   3  -7  -3  105.69   35.30
  -3   7   3   57.89   23.40
   7  -4   3   46.00   30.90
  -7   5  -3    6.00   23.40
   2  -7  -3  -18.80   33.70
   5   2  -3  -52.29   22.90
   2  -7  -3   53.89   35.40
  -7   5  -3    0.70   33.40
  -2   7   3   20.90   28.30
  -7   6  -3   58.59   42.00
   6   1  -3  131.09   33.40
  -7   6  -3   23.60   25.50
   1  -7  -3   65.29   40.00
   1  -7  -3   45.70   33.90
  -1   7   3   59.99   30.30
   7   0  -3   15.00   36.80
   0  -7  -3   25.60   41.00
  -7   7  -3   50.29   46.80
   0  -7  -3   25.20   37.20
  -7   7  -3   -6.30   27.50
   5  -8  -3   68.59   50.39
   5  -8  -3    8.30   42.10
  -8   3  -3    8.10   37.00
   3   5  -3  101.59   35.50
  -8   3  -3  -30.00   33.20
  -5   8   3   11.50   35.00
   4   4  -3  -27.00   26.00
  -8   4  -3   -1.60   39.00
   4  -8  -3   21.20   43.30
   4  -8  -3  -14.90   39.70
  -8   4  -3   13.90   32.90
  -4   8   3  112.39   36.70
   5   3  -3  -10.20   34.40
   3  -8  -3   89.89   47.80
  -8   5  -3   44.80   44.30
  -8   5  -3   -1.10   31.00
   3  -8  -3   32.10   46.80
   0   0  -4 2672.53   70.09
  -1   0  -4   27.10    9.90
   0   1  -4   10.70    9.80
   1  -1  -4   -2.70   11.30
  -1   0  -4   12.00    4.80
   0   1  -4    8.70   10.00
   1  -1  -4    9.30    5.30
   1  -1  -4    5.20    5.80
  -1   0  -4   16.30    5.60
   1   0   4   16.20    6.00
   1   0   4   11.10    5.90
  -1   1   4   11.60    6.60
  -1   1   4   11.30    4.40
   1   0   4   16.20   11.10
   0  -1  -4    5.50    5.20
   1   0  -4    2.40   10.60
  -1   1  -4    5.50   10.40
  -1   1  -4   18.20    8.80
   0  -1  -4   14.60    6.10
   0  -1  -4   26.60   10.90
   1   0  -4   13.40    8.30
   0   1   4   18.50    5.30
   0   1   4    4.80   12.10
   0   1   4   17.30    7.90
   2  -1  -4  927.31   27.30
   2  -1  -4  954.60   42.40
   2  -1  -4  909.51   27.00
  -1   2  -4  939.11   30.30
  -1  -1  -4  943.21   38.40
  -1   2  -4  975.20   41.50
  -1  -1  -4  949.31   31.00
   2  -1  -4  945.61   30.90
  -1  -1  -4  925.31   28.80
   1   1   4  914.51   32.60
  -2   1   4  946.41   25.40
   1   1   4  990.90   40.90
  -2   1   4  916.21   26.80
   1   1   4  935.91   29.40
  -2  -1  -4   15.20    8.30
  -1   3  -4    8.10    5.60
   3  -2  -4    2.80    8.40
  -2  -1  -4  -12.80    9.00
  -1   3  -4   -8.20    8.00
   3  -2  -4   -5.10   15.80
   3  -2  -4   14.30   12.00
   3  -2  -4   12.50    7.80
  -1   3  -4   16.60    8.60
  -2  -1  -4  -10.80   12.40
  -1   3  -4   -0.10   16.00
   1  -3   4    0.90    5.70
  -3   2   4   -0.50    7.60
   1  -3   4   -1.90    5.30
  -3   2   4   -1.10   11.00
   2   1   4    9.00    8.80
   2   1   4   11.00   11.20
   2   1   4    0.20   15.20
  -2   0  -4   34.00    8.60
   2  -2  -4   38.10   16.60
   2  -2  -4   22.80   10.10
  -2   0  -4   28.30    7.10
   2  -2  -4   28.00    8.80
  -2   0  -4   45.30   12.20
   0   2  -4   27.90   14.00
   0   2  -4   28.20   11.30
   2   0   4   36.10    9.60
  -2   2   4   43.10    7.90
   2   0   4   24.50    8.70
   2   0   4   47.40   14.30
  -2   2   4   12.80   10.20
  -2   1  -4  968.10   27.80
  -2   1  -4  971.10   40.10
   1   1  -4  944.31   35.40
   1  -2  -4  963.30   42.10
  -2   1  -4  899.61   31.70
   1   1  -4  953.20   40.30
   1  -2  -4  965.30   29.80
  -2   1  -4  982.00   28.90
   1  -2  -4  960.30   33.80
   1  -2  -4  978.90   33.10
  -1   2   4  958.60   28.90
  -1   2   4  940.31   35.70
  -1   2   4  926.31   42.90
   2  -1   4  972.70   30.80
   2  -1   4  898.31   33.60
   2  -1   4  957.40   28.10
   2   0  -4   40.30    9.20
   0  -2  -4   36.80    9.80
   0  -2  -4   28.90    7.70
   2   0  -4   27.00    6.30
  -2   2  -4   25.10    6.60
   0  -2  -4   21.50   13.40
   2   0  -4   27.60    8.80
   2   0  -4   29.90   14.70
  -2   2  -4   28.70    6.80
  -2   2  -4   37.80    8.50
  -2   2  -4   29.20   15.40
   0   2   4   22.90   11.40
   2  -2   4   41.40    6.50
   2  -2   4   36.90    9.60
   0   2   4   16.00   14.60
   0   2   4   32.50    8.30
  -2   0   4   29.70    4.90
  -2   0   4   29.70    5.50
  -2   3  -4   13.10    8.60
  -1  -2  -4   -0.10   15.10
   3  -1  -4    0.30   11.20
  -2   3  -4    3.80    5.00
  -1  -2  -4   15.90    9.10
  -1  -2  -4    5.50    7.80
   3  -1  -4   -6.70    7.50
  -2   3  -4    4.40    4.60
  -2   3  -4   13.00    6.70
   3  -1  -4   19.80   16.40
  -2   3  -4   -0.60   17.80
   1   2   4   -1.70    8.30
  -3   1   4    2.10    7.70
   2  -3   4   -3.70    6.80
  -3   1   4   16.50    8.00
   1   2   4    5.60   16.40
   2  -3   4   -1.00    8.60
   1   2   4    1.80   11.60
  -2   4  -4 1183.78   34.80
  -2  -2  -4 1230.78   50.79
  -2  -2  -4 1074.59   47.60
   4  -2  -4 1187.08   40.20
   4  -2  -4 1057.99   64.99
  -2   4  -4 1186.48   59.09
  -2   4  -4 1096.19   40.60
  -2  -2  -4 1189.08   41.40
  -4   2   4 1171.58   43.50
   2   2   4 1133.99   52.09
   2  -4   4 1095.59   35.50
  -4   2   4 1164.18   40.30
   2  -4   4 1188.88   51.59
   2   2   4 1247.28   43.00
   2  -4   4 1222.88   39.20
   2   2   4 1169.68   48.10
   5  -3  -4    4.20   21.80
   5  -3  -4    1.40   23.80
  -3  -2  -4   -3.50   13.80
  -3  -2  -4   -8.70   14.30
  -3  -2  -4    0.20   21.30
  -2   5  -4  -10.80   17.00
   5  -3  -4   15.50   14.60
  -2   5  -4   -9.80    9.80
  -2   5  -4   52.59   28.10
   3   2   4  -11.40   16.40
   2  -5   4   11.70   15.40
   4  -3  -4   -7.50   18.60
   4  -3  -4  -10.20   16.20
   4  -3  -4    6.80   12.00
  -1   4  -4    7.60   13.10
  -3  -1  -4   10.70   12.60
   4  -3  -4    5.20   10.20
  -3  -1  -4  -13.50   16.00
  -1   4  -4    8.80   20.60
  -3  -1  -4    2.00   10.50
  -1   4  -4   11.00    8.10
  -1   4  -4   -4.50    9.90
   3   1   4   -5.60   11.80
   3   1   4  -23.50   14.50
   1  -4   4  -11.20   18.80
   1  -4   4    4.60    9.10
  -4   3   4   18.00   11.50
   1  -4   4    6.80    9.70
  -4   3   4  -16.10   14.90
   3   1   4   -0.10   18.20
  -3   0  -4  628.64   32.50
   3  -3  -4  699.43   30.30
   3  -3  -4  552.94   40.50
   3  -3  -4  654.53   35.60
   0   3  -4  612.24   20.90
  -3   0  -4  617.54   30.00
  -3   0  -4  604.84   27.70
   0   3  -4  605.74   26.90
   0   3  -4  704.03   39.60
   0   3  -4  617.64   30.70
   3   0   4  633.24   29.90
   3   0   4  639.74   31.20
  -3   3   4  624.74   27.80
  -3   3   4  601.04   34.60
   0  -3   4  611.24   19.80
   0  -3   4  652.53   33.70
   3   0   4  593.54   34.50
   0  -3   4  590.24   20.30
  -3   1  -4    3.10    9.90
  -3   1  -4   10.00    9.20
  -3   1  -4    9.40    7.70
   2  -3  -4   -0.70   16.50
   2  -3  -4   -9.80   10.80
   1   2  -4    0.90    7.60
  -3   1  -4  -12.50   12.40
   2  -3  -4    7.90    8.90
   1   2  -4  -14.20   11.80
   1   2  -4    3.50    6.10
   2  -3  -4   17.60   10.50
  -2   3   4   -9.00   19.20
  -1  -2   4    3.50    4.40
   3  -1   4    4.60   10.90
   3  -1   4   11.50   10.00
  -1  -2   4   -3.30    6.30
  -2   3   4   15.10   14.30
  -2   3   4   -8.60    7.50
   3  -1   4   21.40    9.60
   2   1  -4    0.80    6.80
   1  -3  -4    0.00   10.40
  -3   2  -4   -3.80   13.50
   1  -3  -4   -1.10   15.40
  -3   2  -4    5.80    7.70
  -3   2  -4    8.80   11.30
   2   1  -4   -0.30    8.20
   1  -3  -4    8.90    8.40
  -3   2  -4    2.60    8.30
   1  -3  -4   14.40   10.90
   2   1  -4   -1.70    8.60
  -1   3   4    2.80    7.70
  -1   3   4   21.00   15.00
   3  -2   4    3.00    8.10
   3  -2   4   -4.80    8.90
  -2  -1   4    6.10    6.30
  -2  -1   4    6.10    5.00
   3  -2   4   -5.90   10.40
  -1   3   4   27.70   17.10
  -3   3  -4  697.33   42.10
   0  -3  -4  634.94   28.40
   3   0  -4  611.34   25.50
  -3   3  -4  597.44   27.80
   0  -3  -4  639.24   38.60
   0  -3  -4  609.94   32.40
   0  -3  -4  643.54   33.40
  -3   3  -4  643.54   26.30
   3   0  -4  672.33   30.20
  -3   0   4  646.54   25.30
   0   3   4  597.94   40.70
   0   3   4  541.55   36.00
   3  -3   4  607.44   32.50
   3  -3   4  639.14   25.30
  -3   0   4  657.53   23.20
  -1  -3  -4   14.40   16.20
  -3   4  -4   11.70   11.50
  -1  -3  -4   -9.30   10.90
   4  -1  -4   -4.80    9.80
  -3   4  -4  -18.80   11.70
  -1  -3  -4   12.00   14.00
   1   3   4   21.90   18.80
  -4   1   4    3.40   11.40
  -4   1   4    1.10   11.40
   3  -4   4   18.70   14.70
   1   3   4    2.70   11.40
   3  -4   4    6.20   10.90
   1   3   4   -8.50   22.30
   5  -2  -4   -5.40   13.80
  -3   5  -4   53.39   28.30
  -3   5  -4  -10.40   16.80
   5  -2  -4  -26.60   20.00
  -3   5  -4   -3.20   11.30
   5  -2  -4   52.69   28.20
  -2  -3  -4   -4.00   15.00
  -2  -3  -4   22.60   23.90
  -2  -3  -4  -19.70   13.40
   2   3   4    8.80   16.20
   3  -5   4   13.50   18.00
  -5   2   4  -32.20   13.80
   6  -3  -4  206.28   36.30
  -3   6  -4  230.28   28.20
   6  -3  -4  274.77   40.60
  -3  -3  -4  241.98   29.90
  -3   6  -4  294.27   47.00
  -3  -3  -4  260.67   39.80
  -3   6  -4  260.97   28.60
   3   3   4  287.27   34.10
  -3   7  -4  -21.50   45.00
  -4  -3  -4  -14.20   26.60
  -3   7  -4   15.90   20.60
  -4  -3  -4   22.60   34.70
   7  -4  -4    7.60   40.60
   7  -4  -4   41.10   39.90
  -4  -2  -4   12.20   20.50
  -2   6  -4   39.60   37.20
  -4  -2  -4   23.60   27.40
  -2   6  -4    7.70   15.20
   6  -4  -4   40.80   31.80
   6  -4  -4  -16.00   28.90
   4   2   4   31.40   23.00
  -4  -1  -4  342.97   33.00
   5  -4  -4  318.77   40.40
  -1   5  -4  352.86   40.40
   5  -4  -4  298.07   33.40
  -1   5  -4  324.37   23.80
   5  -4  -4  364.26   40.30
  -1   5  -4  378.66   38.40
  -4  -1  -4  284.77   31.70
  -4  -1  -4  273.77   41.90
   5  -4  -4  288.07   25.70
   4   1   4  300.87   35.10
   4   1   4  315.37   36.40
   1  -5   4  298.07   27.40
  -5   4   4  340.47   32.10
   1  -5   4  328.37   37.70
   0   4  -4   37.50   11.10
   0   4  -4   60.89   15.80
   4  -4  -4    9.70   18.50
   4  -4  -4   34.30   15.30
  -4   0  -4   32.60   13.90
  -4   0  -4   46.10   15.30
   0   4  -4   56.69   23.50
   4  -4  -4   18.30   24.10
  -4   0  -4   47.70   18.20
   0   4  -4   42.20   17.10
   4  -4  -4   51.49   15.80
   4   0   4   39.00   20.30
   4   0   4   45.80   15.40
   0  -4   4   43.90   11.30
  -4   4   4   30.30   13.70
   0  -4   4   20.20   20.70
   0  -4   4   30.80   10.30
   1   3  -4    9.80   12.30
   3  -4  -4   13.70   16.40
   3  -4  -4   16.50   21.70
  -4   1  -4    9.10   11.20
  -4   1  -4   -7.70   10.10
   3  -4  -4    2.90   14.30
  -4   1  -4   14.70   13.40
   1   3  -4   11.20   14.50
   1   3  -4   -5.40    8.20
   1   3  -4   17.50   16.70
  -4   1  -4   -9.10   16.20
   3  -4  -4  -17.90   12.40
  -3   4   4   -8.40   16.10
  -1  -3   4   -6.20    7.90
  -1  -3   4   -7.50    8.10
   4  -1   4    9.50   14.20
   4  -1   4   -3.70   13.90
  -3   4   4    0.90   10.50
  -1  -3   4  -16.00   15.00
   2  -4  -4 1177.98   43.00
   2   2  -4 1225.38   37.90
  -4   2  -4 1135.39   40.80
   2  -4  -4 1127.19   54.99
   2   2  -4 1201.08   37.10
   2  -4  -4 1179.98   46.30
   2   2  -4 1225.78   39.00
  -4   2  -4 1163.08   54.49
  -4   2  -4 1103.59   45.40
   2  -4  -4 1032.10   52.39
   4  -2   4 1215.38   47.50
  -2  -2   4 1214.38   32.90
  -2   4   4 1181.08   41.20
  -2  -2   4 1238.98   35.00
  -2   4   4 1104.89   53.39
   4  -2   4 1155.38   41.80
   4  -2   4 1191.58   37.70
  -2   4   4 1172.68   56.69
   1  -4  -4   -3.60   15.70
   1  -4  -4   20.30   19.00
   1  -4  -4    8.00   15.80
   3   1  -4   -9.20   10.20
  -4   3  -4   21.40   21.10
  -4   3  -4    1.20   11.30
   1  -4  -4    7.80   12.30
  -4   3  -4    0.90   10.30
  -3  -1   4    9.40   10.20
  -1   4   4    4.20   10.80
   4  -3   4   -2.90   16.40
   4  -3   4    4.50   12.10
  -1   4   4    9.80   19.30
  -1   4   4   49.10   22.50
  -3  -1   4   -0.30    8.50
   0  -4  -4   24.60   13.70
  -4   4  -4   25.90   13.90
  -4   4  -4   49.00   14.30
  -4   4  -4   18.20   23.90
   4   0  -4   18.60   16.10
   0  -4  -4   27.00   17.20
   0  -4  -4    4.30   23.70
  -4   0   4   31.80   13.30
   4  -4   4   15.70   19.20
  -4   5  -4  328.47   27.40
  -4   5  -4  304.07   42.20
   5  -1  -4  282.17   28.20
   5  -1  -4  335.27   39.50
  -4   5  -4  378.46   32.30
  -1  -4  -4  401.46   45.80
  -1  -4  -4  330.17   37.20
  -1  -4  -4  295.87   32.60
  -5   1   4  301.87   30.00
   1   4   4  330.87   32.20
   4  -5   4  316.77   33.50
  -4   6  -4   23.70   17.70
  -2  -4  -4   36.00   29.60
  -2  -4  -4   14.30   22.40
  -4   6  -4    2.80   32.20
   2   4   4  -23.70   23.10
  -4   7  -4   39.60   44.90
  -3  -4  -4  -36.70   27.20
   7  -3  -4   20.50   42.60
  -4   7  -4    3.40   22.10
   7  -3  -4   11.50   37.20
  -3  -4  -4  -47.10   32.90
   7  -5  -4  235.98   48.00
   7  -5  -4  205.58   48.90
  -5  -2  -4  135.89   31.30
  -2   7  -4  139.59   24.50
  -2   7  -4  217.08   47.40
  -5  -2  -4  137.39   39.40
   6  -5  -4  -24.80   31.10
  -1   6  -4   -8.20   15.10
  -1   6  -4  -12.20   32.20
  -5  -1  -4   15.50   23.20
  -5  -1  -4   33.20   28.30
   6  -5  -4   -8.80   32.50
   5  -5  -4    7.60   29.40
   5  -5  -4  -14.70   19.40
   0   5  -4    6.30   23.70
   0   5  -4    3.80   28.80
   0   5  -4   -2.50   13.20
   5  -5  -4   -5.20   18.70
   5  -5  -4   -9.90   27.50
  -5   0  -4  -18.70   22.90
  -5   0  -4  -24.70   16.30
  -5   0  -4   48.90   19.30
   0   5  -4   17.10   20.90
   0  -5   4   10.40   31.00
   5   0   4  -46.90   27.10
   5   0   4    7.00   22.00
   0  -5   4   18.50   15.50
   4  -5  -4  308.87   34.50
   4  -5  -4  402.46   45.30
   1   4  -4  330.87   24.80
   1   4  -4  311.27   34.10
   4  -5  -4  373.36   45.90
   4  -5  -4  312.47   31.80
  -5   1  -4  276.57   31.00
   1   4  -4  323.87   36.30
   1   4  -4  280.27   33.20
  -5   1  -4  338.47   32.40
  -5   1  -4  307.37   36.10
   5  -1   4  286.17   34.90
  -4   5   4  315.77   31.50
  -1  -4   4  338.87   25.90
  -1  -4   4  317.17   33.80
   5  -1   4  338.17   34.40
   2   3  -4    6.30   11.40
  -5   2  -4   -9.50   14.10
   2   3  -4   -8.90   14.70
   2   3  -4    8.60   23.00
  -5   2  -4  -12.20   13.10
   3  -5  -4  -16.00   15.70
   3  -5  -4   -4.10   23.30
   3  -5  -4   -2.10   20.50
  -5   2  -4   -8.40   19.40
   2   3  -4    4.50   12.70
   3  -5  -4   27.90   20.80
  -2  -3   4   -0.30   11.60
   5  -2   4   -0.30   15.30
   5  -2   4  -43.00   16.90
  -3   5   4   -0.40   16.30
  -2  -3   4    8.00   16.90
  -5   3  -4   13.10   15.50
  -5   3  -4   48.70   25.30
   3   2  -4   11.50   13.80
   2  -5  -4   13.80   16.20
   2  -5  -4  -22.30   24.30
   2  -5  -4   19.00   21.70
   2  -5  -4   15.20   19.40
   3   2  -4  -12.00   14.10
  -5   3  -4   -5.10   13.60
   5  -3   4    5.80    9.80
  -2   5   4  -17.30   14.50
  -3  -2   4   22.50   13.40
   1  -5  -4  391.36   34.80
   1  -5  -4  375.76   44.70
  -5   4  -4  324.87   32.10
   1  -5  -4  335.77   35.90
   4   1  -4  300.87   29.20
  -5   4  -4  332.97   41.30
  -5   4  -4  337.27   31.50
  -1   5   4  320.87   33.40
   5  -4   4  322.17   35.40
  -4  -1   4  316.27   29.10
  -5   5  -4    2.70   29.30
   5   0  -4  -18.00   21.80
  -5   5  -4  -20.80   17.60
   0  -5  -4   10.10   20.40
   0  -5  -4  -24.50   21.30
   5   0  -4    3.70   14.70
  -5   5  -4    0.30   15.70
   0   5   4    9.50   20.40
  -5   0   4  -12.70   16.40
   5  -5   4   -6.80   25.20
   6  -1  -4   22.80   28.30
  -5   6  -4    8.00   17.70
  -1  -5  -4    6.40   32.20
  -5   6  -4   25.60   36.50
  -1  -5  -4   34.30   25.50
   1   5   4   17.90   24.40
  -5   7  -4  146.09   49.99
  -2  -5  -4  130.99   43.20
  -2  -5  -4  166.78   34.70
  -5   7  -4  108.19   28.70
   0   6  -4  400.26   37.60
   6  -6  -4  430.16   52.19
   0   6  -4  561.14   58.89
  -6   0  -4  293.17   36.70
   6  -6  -4  527.55   59.89
   5  -6  -4  -15.40   29.30
   5  -6  -4  -16.50   25.70
   1   5  -4  -31.60   26.80
  -6   1  -4   23.40   22.20
   1   5  -4  -13.60   16.60
  -6   1  -4   -5.00   27.20
   5  -6  -4   -3.50   30.30
   6  -1   4   20.30   30.00
  -1  -5   4  -68.19   32.00
  -6   2  -4   18.80   20.90
   2   4  -4   -2.30   17.70
   2   4  -4   14.80   16.40
   4  -6  -4  -26.60   27.10
   2   4  -4   25.40   21.90
   4  -6  -4   82.39   33.40
  -6   2  -4    3.00   28.00
  -2  -4   4   -9.80   25.20
  -4   6   4  -23.70   18.60
   6  -2   4   68.59   23.90
   6  -2   4   -7.70   28.50
   3   3  -4  212.88   25.70
   3   3  -4  233.78   28.80
   3  -6  -4  264.57   42.10
   3  -6  -4  229.48   36.50
  -6   3  -4  268.77   30.90
  -6   3  -4  351.96   44.70
  -3   6   4  293.07   32.30
   6  -3   4  260.47   35.60
   2  -6  -4   33.90   33.10
  -6   4  -4   15.00   33.50
   4   2  -4    6.60   20.30
  -6   4  -4   32.80   21.50
   2  -6  -4   -9.10   25.00
   4   2  -4   -9.30   20.10
  -2   6   4   23.30   21.70
   1  -6  -4   34.70   27.90
  -6   5  -4   25.30   20.80
   5   1  -4  -41.10   23.90
   1  -6  -4   20.00   35.80
  -6   5  -4    7.80   35.60
  -1   6   4   15.50   24.60
  -6   6  -4  446.96   43.70
   6   0  -4  393.16   45.10
   0  -6  -4  462.55   55.39
   0  -6  -4  350.86   50.89
  -6   6  -4  488.35   63.19
   5  -7  -4  221.08   48.90
   2   5  -4  128.09   33.80
   5  -7  -4   99.89   42.10
  -7   2  -4  133.99   33.00
   2   5  -4  151.28   28.70
  -7   2  -4  143.49   43.00
   3   4  -4    0.30   22.00
  -7   3  -4  -46.80   35.80
  -7   3  -4   37.10   27.90
   4  -7  -4  -37.70   37.00
   4  -7  -4   39.90   41.80
   3  -7  -4   17.80   34.90
  -7   4  -4   71.59   41.20
   3  -7  -4  -12.80   39.20
  -7   4  -4   11.80   26.60
   4   3  -4   18.60   25.40
  -7   5  -4  175.98   47.60
  -7   5  -4  198.38   32.00
   2  -7  -4  127.49   39.20
   5   2  -4  116.69   34.60
   2  -7  -4   97.09   47.50
   0   0  -5    7.40   14.30
   0   0  -5   13.40   13.00
  -1   0  -5  134.49   11.10
  -1   0  -5  128.99   10.80
   1  -1  -5  144.19   24.10
   0   1  -5  184.38   23.30
  -1   0  -5  114.79   19.10
   0   1  -5  130.09   19.70
   1  -1  -5  113.79   10.80
   1  -1  -5  137.79   10.70
   1   0   5  133.59   12.50
  -1   1  -5  160.38   24.00
   1   0  -5  158.08   23.40
  -1   1  -5  175.48   20.00
   0  -1  -5  129.19   13.00
   0  -1  -5  151.28   12.80
   0  -1  -5  170.98   24.20
   1   0  -5  139.09   19.20
   0   1   5  128.69   13.50
   2  -1  -5    7.80    6.30
   2  -1  -5    1.70    7.60
   2  -1  -5   -5.70    8.70
  -1  -1  -5    2.00   15.90
   2  -1  -5   13.40   17.70
  -1  -1  -5   -6.00    8.10
   2  -1  -5  -19.30   11.50
  -1   2  -5    6.50   12.40
  -1   2  -5   14.50   18.00
  -1  -1  -5   10.50    8.30
   1   1   5  -16.40   18.20
   1   1   5   17.60   13.10
   1   1   5    2.10    8.90
  -1   3  -5   94.89   15.90
  -1   3  -5  103.59   25.70
  -2  -1  -5  127.09   23.80
   3  -2  -5  128.59   18.40
   3  -2  -5  102.39   15.00
  -2  -1  -5   98.39   21.60
  -2  -1  -5  110.59   15.70
   3  -2  -5  118.29   29.30
   3  -2  -5  105.99   13.60
   2   1   5  111.19   16.00
  -3   2   5   91.19   14.60
   2   1   5  177.98   26.50
  -3   2   5  136.09   17.10
  -2   0  -5  331.37   29.10
   0   2  -5  334.97   34.30
   2  -2  -5  327.47   22.50
   2  -2  -5  334.07   21.30
   2  -2  -5  326.77   22.10
   0   2  -5  390.16   28.60
  -2   0  -5  336.57   18.90
  -2   0  -5  345.77   22.80
   2  -2  -5  290.77   43.00
   2   0   5  313.77   32.20
   2   0   5  293.57   22.90
  -2   2   5  338.07   24.30
   2   0   5  340.37   23.00
  -2   2   5  336.17   18.00
  -2   1  -5    7.80   17.10
   1  -2  -5   -3.10    9.00
  -2   1  -5   -1.40    7.20
   1   1  -5   21.90   16.60
   1  -2  -5    3.30    9.40
  -2   1  -5   -5.80   12.00
  -2   1  -5    4.80    6.80
   1  -2  -5    3.10   12.30
   1   1  -5   -8.10   13.60
   1  -2  -5   -7.70   17.20
   2  -1   5   -0.70    7.60
  -1   2   5   -2.60    8.00
   2   0  -5  360.26   35.70
   2   0  -5  325.17   25.60
  -2   2  -5  319.77   12.90
  -2   2  -5  359.76   35.90
   0  -2  -5  335.07   34.80
   0  -2  -5  331.07   21.50
   0  -2  -5  262.57   27.30
  -2   2  -5  324.77   22.00
  -2   2  -5  331.67   12.60
   0   2   5  302.97   36.90
   0   2   5  322.27   29.60
   0   2   5  312.37   20.50
  -1  -2  -5  112.79   16.80
  -2   3  -5  101.99    9.60
   3  -1  -5   99.79   11.40
  -1  -2  -5  129.29   15.40
  -2   3  -5  138.49   30.20
   3  -1  -5  110.39   27.40
  -1  -2  -5  126.39   27.60
  -2   3  -5  114.69   12.10
   3  -1  -5  102.69   12.60
  -2   3  -5  101.19   10.90
   1   2   5  119.49   27.30
   1   2   5  112.79   15.00
  -3   1   5  113.69   13.30
  -3   1   5  125.89   13.40
  -2  -2  -5    2.60   24.60
   4  -2  -5   37.40   25.40
  -2  -2  -5   17.70   13.10
  -2   4  -5   10.10   28.70
  -2   4  -5    6.90    8.30
   4  -2  -5  -23.10   17.40
   4  -2  -5    9.00   13.20
  -2   4  -5    1.40   11.50
  -2  -2  -5   12.90   15.10
  -4   2   5    0.60   12.90
   2   2   5   -5.30   13.60
   2  -4   5    2.90    8.60
   2  -4   5   -2.10    8.30
   5  -3  -5   73.79   26.80
  -3  -2  -5   50.99   28.50
  -3  -2  -5   64.19   21.60
  -2   5  -5   63.49   12.90
  -2   5  -5   84.39   20.20
  -2   5  -5  122.89   39.70
   5  -3  -5   80.49   32.70
   2  -5   5   80.89   14.40
  -1   4  -5   54.99   15.50
   4  -3  -5   84.39   22.70
   4  -3  -5   68.99   18.30
  -1   4  -5   70.69   16.40
  -3  -1  -5  100.39   38.20
  -3  -1  -5   79.29   17.80
   4  -3  -5  104.29   15.30
   4  -3  -5   27.00   29.70
  -1   4  -5   84.29   14.00
  -1   4  -5   78.89    9.90
  -3  -1  -5   43.00   14.80
   3   1   5   66.09   17.90
  -4   3   5  117.59   16.60
   3   1   5   92.89   28.70
   3  -3  -5   25.00   22.70
   3  -3  -5    6.80   13.50
   0   3  -5   14.90   22.50
  -3   0  -5   10.60   12.40
   3  -3  -5  -22.40   14.60
   3  -3  -5   -7.70   13.20
  -3   0  -5   -3.60   13.20
  -3   0  -5  -14.30   16.20
   0   3  -5  -22.00   15.60
   3   0   5  -20.10   20.70
  -3   3   5  -10.50   10.60
   3   0   5   14.00   14.60
  -3   1  -5   89.59   21.90
   2  -3  -5   96.19   17.20
   2  -3  -5  102.99   17.80
  -3   1  -5   98.19   14.20
  -3   1  -5  138.29   19.80
   1   2  -5  111.89   23.30
   2  -3  -5  122.59   18.10
   2  -3  -5   97.59   23.80
  -3   1  -5  106.79   13.90
   1   2  -5  105.29   21.60
  -2   3   5  113.69   14.50
   3  -1   5  102.69   20.80
   3  -1   5   88.29   17.40
   1  -3  -5  109.59   25.80
  -3   2  -5  105.69   14.70
   1  -3  -5  109.19   15.50
   1  -3  -5   87.99   17.10
  -3   2  -5  134.89   28.10
   2   1  -5   91.19   23.70
   2   1  -5  121.89   16.60
   1  -3  -5  117.09   19.40
  -3   2  -5  122.29   14.40
  -3   2  -5  112.69   13.50
   3  -2   5   92.09   13.10
   3  -2   5  140.99   19.70
  -1   3   5  131.49   15.90
  -3   3  -5   -7.00    8.70
  -3   3  -5    3.70   10.00
   0  -3  -5   27.50   19.50
   3   0  -5   11.40    8.80
   3   0  -5   52.49   24.40
  -3   3  -5  -12.50   22.40
   0  -3  -5   -1.10   13.00
   3   0  -5    0.50   12.30
   0  -3  -5  -11.40   11.30
   0  -3  -5  -24.20   21.30
   3  -3   5   16.80   14.60
   0   3   5  -11.00   11.70
  -3   0   5   10.20    7.10
   3  -3   5   -6.90    9.60
  -3   0   5  -11.10    7.40
  -3   4  -5   85.49   13.60
  -1  -3  -5   72.69   16.80
  -1  -3  -5   47.70   17.30
  -1  -3  -5  129.99   30.00
  -3   4  -5   90.99   15.50
  -3   4  -5   37.60   29.90
   4  -1  -5   67.39   15.80
   4  -1  -5   53.09   20.90
   4  -1  -5  115.09   32.20
   3  -4   5   64.39   16.30
  -4   1   5  104.89   15.70
   1   3   5   94.19   19.40
  -2  -3  -5  104.49   24.20
  -3   5  -5   72.59   14.70
  -3   5  -5   48.00   20.10
  -3   5  -5   80.89   40.40
   5  -2  -5  103.99   34.60
   5  -2  -5   41.50   18.10
   5  -2  -5   67.29   25.30
  -2  -3  -5   27.60   29.50
  -3   6  -5  -30.20   41.60
  -3  -3  -5   29.70   35.10
   6  -3  -5  -23.90   32.70
  -3   6  -5    2.60   16.20
   6  -3  -5   23.20   36.70
  -3  -3  -5  -39.40   22.90
  -4  -2  -5  146.19   31.60
  -2   6  -5   41.40   44.50
  -2   6  -5  120.09   20.70
   6  -4  -5   75.09   38.40
   6  -4  -5  165.58   48.40
  -4  -2  -5  173.78   40.90
  -1   5  -5  -31.00   18.40
  -1   5  -5    2.10   12.00
  -1   5  -5    8.60   19.00
   5  -4  -5   27.60   27.20
   5  -4  -5    2.00   31.60
  -1   5  -5   27.70   34.60
  -4  -1  -5  -36.20   18.00
  -4  -1  -5   -4.80   26.70
  -4   0  -5  233.08   25.30
   4  -4  -5  158.78   29.40
  -4   0  -5  186.78   29.50
   0   4  -5  212.28   26.10
   4  -4  -5  205.48   23.80
   4  -4  -5  206.48   24.60
  -4   0  -5  205.38   22.50
   0   4  -5  188.98   18.20
   0   4  -5  258.27   35.90
   4  -4  -5  207.28   37.90
   0  -4   5  197.28   14.00
   4   0   5  210.48   25.60
  -4   4   5  177.38   21.70
   4   0   5  190.38   32.00
   1   3  -5   59.89   22.60
  -4   1  -5   73.79   16.00
  -4   1  -5   75.59   27.10
   3  -4  -5   93.89   21.10
   1   3  -5   80.29   12.00
  -4   1  -5  107.79   18.20
   3  -4  -5   77.99   29.90
   3  -4  -5   87.69   22.60
   1   3  -5   65.29   13.60
   3  -4  -5   90.59   18.10
  -4   1  -5   98.09   20.80
   4  -1   5   72.79   23.00
  -3   4   5   86.29   16.80
   4  -1   5  121.69   22.30
   2   2  -5  -11.00   10.90
   2   2  -5  -10.30   13.20
   2  -4  -5   29.90   19.50
  -4   2  -5    8.60   13.70
   2   2  -5   -7.40   10.40
  -4   2  -5  -11.20   12.60
   2  -4  -5   17.70   14.20
   2  -4  -5  -33.80   15.70
  -4   2  -5  -10.50   12.70
   2  -4  -5   -2.50   25.10
  -4   2  -5   12.80   24.90
   4  -2   5    5.80   15.40
   4  -2   5   18.90   18.40
  -2   4   5   -0.60   13.00
   1  -4  -5   94.99   31.90
   1  -4  -5   79.59   19.40
   1  -4  -5  110.39   18.70
   3   1  -5   72.79   14.10
   3   1  -5   61.49   15.90
  -4   3  -5   56.39   29.50
  -4   3  -5   85.19   16.00
  -4   3  -5   73.99   16.20
  -1   4   5   94.29   18.10
   4  -3   5   53.29   23.60
  -3  -1   5   66.99   11.50
  -4   4  -5  195.18   21.80
  -4   4  -5  181.38   36.70
   4   0  -5  185.88   20.30
  -4   4  -5  225.48   25.10
   0  -4  -5  173.28   22.00
   0  -4  -5  189.38   26.20
   0  -4  -5  228.48   36.30
   4  -4   5  205.78   27.40
  -4   0   5  210.58   24.40
   0   4   5  178.38   22.40
  -4   5  -5   19.10   15.40
   5  -1  -5   10.20   35.20
  -1  -4  -5   -5.00   20.50
   5  -1  -5   10.60   26.10
  -4   5  -5    0.10   36.90
  -1  -4  -5  -63.29   29.80
  -4   5  -5   27.10   20.60
  -4   6  -5  130.09   22.40
   6  -2  -5  131.29   37.60
  -2  -4  -5  121.99   41.90
   6  -2  -5  236.98   51.99
  -2  -4  -5  151.88   31.80
  -4   6  -5  168.58   52.69
   6  -5  -5  142.99   45.40
  -1   6  -5  -56.59   40.20
  -1   6  -5   31.70   18.80
  -5  -1  -5   84.39   37.50
  -5  -1  -5   26.00   24.80
   6  -5  -5    3.40   33.50
  -5   0  -5   80.49   31.00
  -5   0  -5   49.00   23.40
   0   5  -5   46.90   16.20
   5  -5  -5  106.69   33.60
   0   5  -5   81.59   34.10
   5  -5  -5   50.59   36.70
   1   4  -5   44.30   27.50
   1   4  -5  -10.50   20.50
   4  -5  -5    3.10   24.20
  -5   1  -5   10.00   21.30
  -5   1  -5  -41.00   26.70
   4  -5  -5   15.40   29.80
   1   4  -5   41.40   14.40
  -5   1  -5  -49.50   16.50
   4  -5  -5   37.60   26.00
   1   4  -5   18.50   23.60
   5  -1   5  -48.50   25.60
  -5   2  -5   90.49   29.50
   3  -5  -5   16.90   25.20
   3  -5  -5   64.19   34.70
   2   3  -5   57.49   18.80
   3  -5  -5   29.10   24.30
  -5   2  -5   66.09   21.40
   2   3  -5   95.19   18.00
   2   3  -5   38.00   17.70
  -2  -3   5   50.49   13.20
  -5   3  -5   86.29   20.10
   2  -5  -5   90.79   25.20
   3   2  -5   99.09   19.70
  -5   3  -5   89.19   34.30
   2  -5  -5   78.19   34.30
   3   2  -5   80.29   19.70
  -3  -2   5   68.99   14.80
   1  -5  -5  -15.50   33.50
   4   1  -5   18.40   17.10
   4   1  -5   43.50   21.80
  -5   4  -5  -23.20   16.80
   1  -5  -5   -2.70   22.50
  -5   4  -5   15.20   33.00
   0  -5  -5   64.29   40.50
   5   0  -5   13.00   27.60
  -5   5  -5  -28.70   37.80
  -5   5  -5   55.19   19.60
   0  -5  -5   43.00   27.10
   6  -1  -5  -31.90   35.00
  -5   6  -5   69.89   23.10
  -1  -5  -5   61.09   29.20
  -5   6  -5   24.00   47.70
  -1  -5  -5   65.79   43.20
   5  -6  -5  -36.60   39.70
   1   5  -5   83.79   31.80
   1   5  -5   46.60   21.40
   5  -6  -5   27.80   36.70
  -6   1  -5   35.50   25.50
  -6   1  -5   -8.60   35.50
   4  -6  -5   59.29   33.90
   4  -6  -5  162.88   44.40
  -6   2  -5  132.39   40.20
   2   4  -5  135.09   23.30
  -6   2  -5  143.19   29.90
   3   3  -5   28.40   22.10
  -6   3  -5  -16.00   37.30
   3  -6  -5  -15.10   41.70
   3  -6  -5   72.39   31.70
  -6   3  -5   12.60   24.30
   2  -6  -5   93.89   34.00
  -6   4  -5  138.09   28.10
   2  -6  -5    5.20   40.30
  -6   4  -5  175.58   47.20
   4   2  -5  150.58   30.00
  -6   5  -5    4.10   22.80
   1  -6  -5   -3.30   30.70
   1  -6  -5   55.59   41.10
  -6   5  -5   16.60   39.40
   5   1  -5   17.70   31.40
   0   0  -6  133.19   23.90
   0   0  -6  141.49   25.10
   1  -1  -6   54.19   26.30
   0   1  -6   77.39   24.60
   0   1  -6  113.89   23.40
  -1   0  -6   77.79   24.70
  -1   0  -6   67.69   22.10
   1  -1  -6   32.60   18.90
   1   0  -6   58.89   27.50
   0  -1  -6   61.99   29.20
  -1   1  -6   43.30   19.20
   0  -1  -6   43.20    8.60
   1   0  -6   54.89   21.80
  -1  -1  -6   51.69   11.40
  -1   2  -6   13.00   32.00
  -1  -1  -6   -6.20   25.20
   2  -1  -6   28.70   14.10
   2  -1  -6   31.50   27.80
   2  -1  -6   26.80   18.80
  -1   2  -6   36.60   17.40
  -1  -1  -6   44.50   11.70
   1   1   6   40.90   12.50
   1   1   6  -28.30   31.10
  -1   3  -6    9.50   30.60
   3  -2  -6   61.39   13.00
   3  -2  -6   16.50   17.70
   3  -2  -6   35.00   30.40
  -2  -1  -6   26.50   14.10
  -2  -1  -6   15.50   25.30
   3  -2  -6   27.60   13.90
  -2  -1  -6   18.30   14.60
  -1   3  -6   38.70   18.30
  -3   2   6   51.89   10.00
   2  -2  -6  104.19   30.40
  -2   0  -6  150.28   31.50
   2  -2  -6   74.09   17.40
   0   2  -6   40.80   26.60
  -2   0  -6   54.99   22.70
  -2   0  -6   60.29   12.40
   2  -2  -6   97.79   13.50
  -2   0  -6   83.29   13.10
   0   2  -6   80.29   23.30
   2  -2  -6   84.19   13.10
   2   0   6   90.09   29.40
   2   0   6   55.19   15.20
  -2   2   6   93.19    9.90
   1  -2  -6   32.50   12.50
  -2   1  -6   48.90   20.30
   1   1  -6   71.79   24.90
  -2   1  -6   28.50   27.20
   1  -2  -6   43.10   18.50
   1   1  -6   79.99   24.40
   1  -2  -6   45.40   11.80
   1  -2  -6   45.00   26.60
  -1   2   6   24.80    9.90
   2   0  -6   89.89   31.20
   0  -2  -6   74.19   29.80
   0  -2  -6   61.39   15.10
   0  -2  -6   82.79   14.40
   2   0  -6   79.19   21.10
  -2   2  -6   74.59   28.70
  -2   2  -6   77.79   18.50
   0   2   6   87.39   14.30
  -1  -2  -6   36.30   15.00
  -1  -2  -6   57.59   29.60
  -2   3  -6   67.09   15.50
   3  -1  -6   27.90   15.10
  -2   3  -6   76.69   32.30
  -1  -2  -6   42.10   17.00
   3  -1  -6    5.40   29.10
   4  -2  -6  145.39   39.70
   4  -2  -6  131.29   22.50
   4  -2  -6   90.19   17.40
  -2   4  -6  115.39   40.80
  -2  -2  -6   64.19   20.30
  -2  -2  -6   85.99   32.90
   5  -3  -6  -12.80   26.80
  -3  -2  -6   -6.50   34.30
  -3  -2  -6   16.90   22.90
   5  -3  -6  -16.00   42.30
  -2   5  -6   68.79   48.40
  -3  -1  -6   29.70   18.90
  -3  -1  -6  -11.40   27.60
  -1   4  -6   35.70   39.10
   4  -3  -6   57.59   22.40
   4  -3  -6  -39.70   33.10
   0   3  -6   68.49   32.40
   3  -3  -6   74.39   19.70
  -3   0  -6   48.60   16.50
   3  -3  -6    8.60   18.10
   3  -3  -6  -20.00   29.50
  -3   0  -6    0.70   23.30
  -3   0  -6   34.90   15.50
   0   3  -6   87.39   24.60
   3  -3  -6   60.49   34.20
   3   0   6   13.00   29.00
   2  -3  -6   26.40   17.60
  -3   1  -6   39.60   13.80
   2  -3  -6   18.40   19.20
  -3   1  -6   48.90   28.70
   1   2  -6   39.80   24.20
  -3   1  -6   18.50   19.80
  -3   1  -6   20.50   12.90
   1   2  -6   37.30   25.40
   2  -3  -6   18.50   16.20
   2  -3  -6   84.99   34.60
   3  -1   6  -15.90   16.50
  -3   2  -6   26.20   10.80
   2   1  -6   46.10   28.90
  -3   2  -6   15.50   15.90
   1  -3  -6   61.19   31.80
  -3   2  -6   32.90   10.10
   1  -3  -6   41.50   17.70
   2   1  -6   12.70   18.50
  -3   2  -6   53.69   32.30
   1  -3  -6   11.50   15.10
   0  -3  -6   40.90   31.70
  -3   3  -6  118.89   37.70
  -3   3  -6   34.90    8.50
   3   0  -6   67.59   31.90
   0  -3  -6   52.19   17.90
  -1  -3  -6   42.30   20.00
  -3   4  -6   -1.00   38.70
   4  -1  -6   17.70   18.10
  -1  -3  -6   25.00   35.50
   4  -1  -6   35.00   14.70
   4  -1  -6   13.60   35.60
  -2  -3  -6    9.00   23.60
  -3   5  -6   -7.50   11.40
   5  -2  -6    8.60   40.10
   5  -2  -6    1.60   26.60
  -3   5  -6   22.00   48.30
  -2  -3  -6   -5.00   38.70
   5  -4  -6   35.60   30.00
  -1   5  -6  101.79   47.80
   5  -4  -6   20.60   48.10
  -4  -1  -6  -10.30   35.80
  -4  -1  -6    4.10   24.70
  -4   0  -6    7.30   28.70
  -4   0  -6   58.19   21.80
   4  -4  -6   15.90   25.10
   4  -4  -6  -10.70   38.90
   0   4  -6   67.79   27.80
   0   4  -6  110.69   39.20
   3  -4  -6   16.90   21.80
  -4   1  -6   27.40   24.00
   3  -4  -6   38.00   37.40
   1   3  -6  -15.90   26.90
  -4   1  -6   33.40   17.90
  -4   1  -6   42.40   34.50
  -4   2  -6   77.09   34.90
   2   2  -6   97.39   33.10
   2  -4  -6   95.59   23.00
   2  -4  -6   88.29   37.00
  -4   2  -6  113.49   28.00
  -4   2  -6  150.38   21.00
   3   1  -6   -0.70   32.30
  -4   3  -6   14.90   15.00
  -4   3  -6   50.19   37.10
  -4   3  -6   15.70   14.40
   1  -4  -6  -22.50   18.30
   1  -4  -6    6.90   33.70
  -4   4  -6   96.89   44.00
   0  -4  -6   52.39   39.70
   0  -4  -6   20.40   23.70
   4   0  -6   66.19   20.50
  -4   4  -6   14.80   14.80
   4   0  -6   75.79   39.20
   4   0  -6   32.90   15.00
  -1  -4  -6   55.09   44.10
  -1  -4  -6   12.80   32.40
   5  -1  -6  -30.30   28.20
  -4   5  -6   89.09   49.60
   5  -1  -6  -21.30   40.90
  -4   5  -6    7.90   16.30
  -5   1  -6  -57.19   66.79
  -5   1  -6  -16.50   21.20
   4  -5  -6   14.60   27.70
   4  -5  -6   76.69   53.89
   1   4  -6   35.60   36.50
   3  -5  -6   36.00   42.30
   3  -5  -6    1.70   27.60
  -5   2  -6   43.70   23.60
  -5   2  -6  -78.59   38.00
  -5   3  -6  -48.80   42.70
  -5   3  -6   30.70   20.60
   2  -5  -6  -19.80   25.80
   2  -5  -6    2.50   44.30
   1  -5  -6  108.99   45.00
  -5   4  -6  -18.60   43.20
   4   1  -6   39.00   22.60
   4   1  -6   21.20   45.90
  -5   4  -6   19.40   20.70
   1  -5  -6   27.20   28.40
   0   0  -7  -11.00   28.60
   0   0  -7   36.50   31.80
  -1   0  -7   60.89   30.50
  -1   0  -7  -38.40   31.00
   1  -1  -7  -25.80   32.10
   0   1  -7   61.49   36.90
   0   1  -7   11.90   27.10
   1  -1  -7   28.90   32.90
   1   0  -7   33.80   31.80
   0  -1  -7   33.90   29.80
  -1   1  -7  -19.50   33.40
   1   0  -7   40.80   29.50
   0  -1  -7   48.80   33.20
  -1   1  -7   39.40   27.80
  -1   2  -7   23.50   25.40
   2  -1  -7   -5.10   36.70
  -1   2  -7  -49.10   35.00
  -1  -1  -7   50.89   35.50
   3  -2  -7   37.60   43.80
  -1   3  -7   70.59   46.50
  -2  -1  -7  -63.19   35.50
  -2  -1  -7   11.70   16.80
   2  -2  -7   96.29   38.70
  -2   0  -7   76.99   33.40
  -2   0  -7   76.19   37.50
   2  -2  -7   54.79   27.30
   0   2  -7   36.90   38.60
   0   2  -7   80.09   35.60
  -2   1  -7  -26.50   35.40
  -2   1  -7    8.30   26.70
   1   1  -7   -8.30   31.10
   1  -2  -7    1.70   35.50
   1   1  -7    8.90   31.00
   2   0  -7   40.70   36.40
   0  -2  -7   62.69   36.60
  -2   2  -7  110.79   41.20
   0  -2  -7   35.30   13.60
   0  -2  -7   70.89   16.40
  -1  -2  -7   27.60   39.80
  -1  -2  -7    8.00   17.20
   3  -1  -7   10.20   44.00
  -2   3  -7   37.20   47.20
   2  -3  -7   16.90   17.90
  -3   1  -7   36.30   12.50
  -3   1  -7    0.90   12.30
  -3   1  -7   78.39   42.30
   2  -3  -7    8.40   42.10
   1   2  -7  -15.10   34.90
  -3   2  -7   34.60   45.00
   1  -3  -7  -50.59   40.60
   1  -3  -7   16.60   17.70
   2   1  -7   44.90   37.60
   0   0   0    0.00    0.00
_computing_structure_solution     'SHELXT 2014/5 (Sheldrick, 2014)'
;
_shelx_hkl_checksum     97758
_shelx_res_file
;
    P63_a.res created by SHELXL-2014/7
TITL P63_a.res in P6(3)/mmc
REM Old TITL P63 in P6(3)/mmc
REM SHELXT solution in P6(3)/mmc
REM R1 0.305,  Rweak 0.010,  Alpha 0.022,  Orientation as input
REM Formula found by SHELXT:  Ba Cu3 Ta
CELL  0.71073   6.8350   6.8350   5.8318   90.000   90.000  120.000
ZERR    2.000   0.0006   0.0006   0.0005    0.000    0.000    0.000
LATT  1
SYMM -Y, X-Y, Z
SYMM -X+Y, -X, Z
SYMM -X, -Y, 1/2+Z
SYMM Y, -X+Y, 1/2+Z
SYMM X-Y, X, 1/2+Z
SYMM Y, X, -Z
SYMM X-Y, -Y, -Z
SYMM -X, -X+Y, -Z
SYMM -Y, -X, 1/2-Z
SYMM -X+Y, Y, 1/2-Z
SYMM X, X-Y, 1/2-Z
SFAC BA CU S TA
UNIT 2 0.67 6 1.33
TEMP 24.380
SIZE 0.006 0.03 0.037
L.S. 10
BOND
EXYZ CU TA
EADP CU TA
SUMP 1 0.001 1 2 1 3
SUMP 4 0.001 5 2 2 3
LIST 4
ACTA
FMAP 2
PLAN 20
WGHT    0.050300    4.813700
FVAR       0.56039   0.66663   0.33338
BA    1    0.666667    0.333333    0.750000    10.08333    0.02461    0.02461 =
         0.05293    0.00000    0.00000    0.01231
TA    4    0.000000    0.000000    0.500000    20.08333    0.03061    0.03061 =
         0.15075    0.00000    0.00000    0.01530
CU    2    0.000000    0.000000    0.500000    30.08333    0.03061    0.03061 =
         0.15075    0.00000    0.00000    0.01530
S     3    0.168902    0.337805    0.750000    10.25000    0.02170    0.01488 =
         0.09587    0.00000    0.00000    0.00744
HKLF 4
REM  P63_a.res in P6(3)/mmc
REM R1 =  0.0425 for     106 Fo > 4sig(Fo)  and  0.0507 for all     125 data
REM     11 parameters refined using      2 restraints
END
WGHT      0.0503      4.8137
REM Highest difference peak  1.498,  deepest hole -1.504,  1-sigma level  0.302
Q1    1  -0.0868 -0.1735  0.5080  10.50000  0.05    1.50
Q2    1   0.6150  0.2301  0.7500  10.25000  0.05    1.05
Q3    1   0.3371  0.4401  0.9994  11.00000  0.05    0.63
Q4    1  -0.0414  0.3029  0.7500  10.50000  0.05    0.58
Q5    1   0.2053  0.6026  0.7500  10.25000  0.05    0.55
Q6    1   0.2925  0.2925  1.0000  10.50000  0.05    0.54
Q7    1   0.1453  0.2906  0.9093  10.50000  0.05    0.50
Q8    1   0.1278  0.2555  0.7500  10.25000  0.05    0.41
Q9    1   0.0000  0.0000  0.2500  10.08333  0.05    0.37
Q10   1  -0.0636  0.2688  0.8254  11.00000  0.05    0.36
Q11   1  -0.0840 -0.1681  0.6641  10.50000  0.05    0.35
Q12   1  -0.1356  0.1356  0.7500  10.25000  0.05    0.35
Q13   1   0.1662  0.5031  0.7500  10.50000  0.05    0.34
Q14   1   0.5354  0.0708  0.7500  10.25000  0.05    0.32
Q15   1   0.2473  0.4945  0.7500  10.25000  0.05    0.29
Q16   1   0.0059  0.2250  0.8399  11.00000  0.05    0.28
Q17   1   0.0185  0.1484  0.8335  11.00000  0.05    0.24
Q18   1   0.7710  0.5419  0.8070  10.50000  0.05    0.22
Q19   1   0.5722  0.4278  1.0059  10.50000  0.05    0.21
Q20   1   0.0680  0.5340  0.8073  10.50000  0.05    0.18
;
_shelx_res_checksum     96461
