# Supplementary material for: Crystal structure of the mixed-metal tris­ulfide BaCu1/3Ta2/3S3
Source: Acta Crystallogr E Crystallogr Commun. 2017 Apr 18;73(Pt 5):713–5. doi: 10.1107/S2056989017005266 (PMC5418790; doi:10.1107/S2056989017005266)
Supplement: Supplementary file 2 [file e-73-00713-Isup3.hkl]

data_I                                                                          
_shelx_title ' P63_a.res in P6(3)/mmc'                                          
_shelx_refln_list_code          4                                               
_shelx_F_calc_maximum      184.91                                               
_exptl_crystal_F_000       324.52                                               
_reflns_d_resolution_high  0.7754                                               
                                                                                
loop_                                                                           
 _space_group_symop_operation_xyz                                               
 'x, y, z'                                                                      
 '-y, x-y, z'                                                                   
 '-x+y, -x, z'                                                                  
 '-x, -y, z+1/2'                                                                
 'y, -x+y, z+1/2'                                                               
 'x-y, x, z+1/2'                                                                
 'y, x, -z'                                                                     
 'x-y, -y, -z'                                                                  
 '-x, -x+y, -z'                                                                 
 '-y, -x, -z+1/2'                                                               
 '-x+y, y, -z+1/2'                                                              
 'x, x-y, -z+1/2'                                                               
 '-x, -y, -z'                                                                   
 'y, -x+y, -z'                                                                  
 'x-y, x, -z'                                                                   
 'x, y, -z-1/2'                                                                 
 '-y, x-y, -z-1/2'                                                              
 '-x+y, -x, -z-1/2'                                                             
 '-y, -x, z'                                                                    
 '-x+y, y, z'                                                                   
 'x, x-y, z'                                                                    
 'y, x, z-1/2'                                                                  
 'x-y, -y, z-1/2'                                                               
 '-x, -x+y, z-1/2'                                                              
                                                                                
_cell_length_a     6.8350                                                       
_cell_length_b     6.8350                                                       
_cell_length_c     5.8318                                                       
_cell_angle_alpha  90.000                                                       
_cell_angle_beta   90.000                                                       
_cell_angle_gamma 120.000                                                       
                                                                                
_shelx_F_squared_multiplier     1.000                                           
                                                                                
loop_                                                                           
 _refln_index_h                                                                 
 _refln_index_k                                                                 
 _refln_index_l                                                                 
 _refln_F_squared_calc                                                          
 _refln_F_squared_meas                                                          
 _refln_F_squared_sigma                                                         
 _refln_observed_status                                                         
   0   1   0       5075.63       5791.84        28.90 o                         
  -1   2   0      27330.96      24341.75       117.01 o                         
   0   2   0        282.87        211.39         5.95 o                         
  -1   3   0       3244.30       2840.38        14.87 o                         
   0   3   0      17784.33      17327.20        84.67 o                         
  -2   4   0      34189.97      31051.65       147.08 o                         
  -1   4   0       1949.22       1757.17        13.74 o                         
   0   4   0        145.34         83.09         7.92 o                         
  -2   5   0       1126.79       1115.13        13.77 o                         
  -1   5   0       8365.49       8242.95        36.86 o                         
   0   5   0       1066.37       1030.74        21.50 o                         
  -3   6   0       5824.55       6112.23        47.81 o                         
  -2   6   0         45.89         94.51         8.98 o                         
  -1   6   0        741.56        727.95        14.52 o                         
   0   6   0       9911.67       9634.35        70.47 o                         
  -3   7   0        562.94        703.94        18.92 o                         
  -2   7   0       3437.25       3480.49        33.43 o                         
  -1   7   0        284.14        440.05        18.73 o                         
   0   7   0        149.69        141.59        26.62 o                         
  -4   8   0       5852.15       5970.63        78.11 o                         
  -3   8   0        258.70        356.31        24.72 o                         
  -2   8   0          6.62         23.80        24.36 o                         
  -1   8   0       1319.00       1302.23        42.03 o                         
   0   1   1       3512.45       4053.55        16.17 o                         
   0   2   1      15794.42      16395.37        53.85 o                         
  -1   3   1       2431.49       2727.99        10.47 o                         
   0   3   1          7.95          7.73         3.26 o                         
  -1   4   1       1508.42       1704.85         9.62 o                         
   0   4   1       6927.05       7150.57        32.59 o                         
  -2   5   1       1084.68       1142.05         9.42 o                         
  -1   5   1          4.48          6.24         4.31 o                         
   0   5   1        995.21       1051.74        15.07 o                         
  -2   6   1       3941.83       4006.03        19.05 o                         
  -1   6   1        602.50        591.23         9.67 o                         
   0   6   1          0.04         16.99        11.79 o                         
  -3   7   1        543.74        550.08        12.07 o                         
  -2   7   1          8.72         30.21         9.60 o                         
  -1   7   1        305.28        341.99        12.72 o                         
   0   7   1        272.23        198.17        24.77 o                         
  -3   8   1        223.42        231.36        16.94 o                         
  -2   8   1       1473.89       1452.93        32.89 o                         
  -1   8   1          1.45          7.45        21.04 o                         
   0   0   2       4707.79       4494.87        39.47 o                         
   0   1   2       9865.29      10672.17        38.37 o                         
  -1   2   2         60.53         23.99         2.41 o                         
   0   2   2      14276.47      13828.79        49.55 o                         
  -1   3   2       6135.17       5878.38        18.25 o                         
   0   3   2         26.85          0.85         3.83 o                         
  -2   4   2       1935.71       2273.44        15.39 o                         
  -1   4   2       4399.76       4103.35        16.24 o                         
   0   4   2       6790.51       6415.33        31.93 o                         
  -2   5   2       3350.63       3212.66        14.96 o                         
  -1   5   2         10.14          6.87         4.77 o                         
   0   5   2       2069.15       1830.26        21.19 o                         
  -3   6   2          9.71          7.37         9.13 o                         
  -2   6   2       3678.64       3595.04        20.66 o                         
  -1   6   2       1529.48       1559.58        16.32 o                         
   0   6   2        834.34        903.16        23.69 o                         
  -3   7   2       1099.54       1239.18        17.66 o                         
  -2   7   2          1.87          8.14        10.67 o                         
  -1   7   2        980.72        863.23        21.29 o                         
   0   7   2        835.17        892.03        36.86 o                         
  -4   8   2        567.31        479.19        32.70 o                         
  -3   8   2        669.35        689.74        24.52 o                         
  -2   8   2       1262.99       1301.66        39.23 o                         
   0   1   3       1721.71       1840.94        11.57 o                         
   0   2   3       5529.95       5489.28        23.95 o                         
  -1   3   3       1257.12       1305.58         7.97 o                         
   0   3   3          2.43          9.66         4.63 o                         
  -1   4   3        842.47        887.45         8.85 o                         
   0   4   3       2989.27       2887.59        21.52 o                         
  -2   5   3        626.69        632.35         9.11 o                         
  -1   5   3          1.58          0.02         6.19 o                         
   0   5   3        562.07        594.94        15.84 o                         
  -2   6   3       1781.43       1730.91        17.12 o                         
  -1   6   3        362.78        386.92        11.50 o                         
   0   6   3          0.02         14.51        19.00 o                         
  -3   7   3        319.87        318.77        17.00 o                         
  -2   7   3          3.17          4.92        15.43 o                         
  -1   7   3        195.39        198.47        19.62 o                         
   0   7   3        170.35        153.26        36.85 o                         
  -3   8   3        146.72        112.00        27.74 o                         
   0   0   4       7291.40       8510.65       223.20 o                         
   0   1   4          1.88         39.11         4.53 o                         
  -1   2   4       2753.36       3012.12        18.61 o                         
   0   2   4        138.97        101.02         4.91 o                         
  -1   3   4          2.63         11.82         3.09 o                         
   0   3   4       2022.66       1995.62        16.09 o                         
  -2   4   4       3972.31       3741.83        23.60 o                         
  -1   4   4          0.64          6.58         4.81 o                         
   0   4   4         96.52        110.36         9.65 o                         
  -2   5   4          1.37          1.66         6.97 o                         
  -1   5   4       1098.14       1033.49        14.68 o                         
   0   5   4          0.84         -6.94        12.64 o                         
  -3   6   4        803.63        821.97        26.69 o                         
  -2   6   4         66.68         40.82        13.35 o                         
  -1   6   4          0.40          7.25        15.42 o                         
   0   6   4       1396.20       1361.49        66.26 o                         
  -3   7   4          0.38         17.34        21.05 o                         
  -2   7   4        509.68        492.87        25.59 o                         
   0   1   5        487.11        440.48        12.68 o                         
   0   2   5       1082.20       1047.79        14.19 o                         
  -1   3   5        376.92        355.93         7.20 o                         
   0   3   5          0.30         -2.22         8.73 o                         
  -1   4   5        273.28        262.30         7.87 o                         
   0   4   5        647.48        635.70        15.71 o                         
  -2   5   5        210.57        227.33        11.76 o                         
  -1   5   5          0.21          4.39        12.60 o                         
   0   5   5        182.19        162.52        25.37 o                         
  -2   6   5        399.42        422.17        24.40 o                         
  -1   6   5        128.17         96.95        23.87 o                         
   0   0   6        494.47        437.11        55.12 o                         
   0   1   6        128.53        188.98        17.73 o                         
  -1   2   6        187.85        119.77        12.68 o                         
   0   2   6        196.16        263.28        11.82 o                         
  -1   3   6         93.03        108.17         8.91 o                         
   0   3   6        147.96        138.59        23.92 o                         
  -2   4   6        304.23        350.12        23.89 o                         
  -1   4   6         74.35         59.08        15.04 o                         
   0   4   6        118.21        134.40        28.65 o                         
  -2   5   6         61.64          8.60        19.37 o                         
  -1   5   6         89.56         62.59        22.31 o                         
   0   1   7         84.98         72.89        28.52 o                         
   0   2   7        129.17        203.16        24.95 o                         
  -1   3   7         67.41         49.78        19.70 o                         
                                                                                
